# Supplementary material for: Di-μ-hydroxido-bis­[aqua­(pyridine-2,6-dicarboxyl­ato)iron(III)] monohydrate
Source: Acta Crystallogr Sect E Struct Rep Online. 2010 Oct 23;66(Pt 11):m1450. doi: 10.1107/S1600536810041966 (PMC3009288; doi:10.1107/S1600536810041966)
Supplement: Supplementary file 1 [file e-66-m1450-sup1.cif]

##############################################################################
###                                                                        ###
###        Electronic paper (Acta Crystallographica Section E)             ###
###                                                                        ###
##############################################################################
#                                                                            #
# This CIF contains the data in a paper accepted for publication in Acta     #
# Crystallographica Section E. It conforms to the requirements of Notes      #
# for Authors for Section E, and has been peer reviewed under the auspices   #
# of the IUCr Commission on Journals.                                        #
#                                                                            #
# Full details of the Crystallographic Information File format               #
# are given in the paper "The Crystallographic Information File (CIF):       #
# a New Standard Archive File for Crystallography" by S. R. Hall, F. H.      #
# Allen and I. D. Brown [Acta Cryst. (1991), A47, 655-685].                  #
#                                                                            #
# The current version of the core CIF dictionary is obtainable from          #
# ftp://ftp.iucr.org/pub/cif_core.dic. The current version number is 2.4.    #
#                                                                            #
# Software is freely available for graphical display of the structure(s) in  #
# this CIF.  For information consult the CIF home page http://www.iucr.org/  #
# cif/home.html                                                              #
#                                                                            #
# This file may be used for bona fide research purposes within the           #
# scientific community so long as proper attribution is given to the journal # 
# article from which it was obtained.                                        #
#                                                                            #
##############################################################################
                                             
data_global
_audit_creation_method     'SHELXL and local programs'
_journal_date_recd_electronic     2010-09-05
_journal_date_accepted     2010-10-16
_journal_name_full     'Acta Crystallographica, Section E'
_journal_year     2010
_journal_volume     66
_journal_issue     11
_journal_page_first     m1450
_journal_page_last     m1450
_journal_paper_category     QM
_journal_coeditor_code     CV2763
loop_
    _publ_contact_author_name
    _publ_contact_author_address
    _publ_contact_author_email
    'Fanwick, Phillip E.'
;    Department of Chemistry
     Purdue University
     560 Oval Dr.
     W. Lafayette
     IN 47907-2084
     USA
;
 pfanwick@purdue.edu
    'Eshtiagh-Hosseini, Hossein'
;
Department of Chemistry, School of Sciences, Ferdowsi University of Mashhad,
Mashhad, Iran
;
 heshtiagh@um.ac.ir
_publ_contact_author_fax     '1(765)4940239'
_publ_contact_author_phone     '1(765)4944572'
_publ_section_title
;
Di-\m-hydroxido-bis[aqua(pyridine-2,6-dicarboxylato)iron(III)] monohydrate
;
loop_
    _publ_author_name
    _publ_author_footnote
    _publ_author_address
    'Eshtiagh-Hosseini, Hossein' ?
;
Department of Chemistry, School of Sciences, Ferdowsi University of Mashhad,
Mashhad, Iran
;
    'Alfi, Nafiseh' ?
;
Department of Chemistry, School of Sciences, Ferdowsi University of Mashhad,
Mashhad, Iran
;
    'Mirzaei, Masoud' .
;
Department of Chemistry, School of Sciences, Ferdowsi University of Mashhad,
Mashhad, Iran
;
    'Fanwick*, Philip' .
;
Department of Chemistry
Purdue University
W. Lafayette
IN 47907
USA
;
    'Fanwick, Phillip E.' .
;
Department of Chemistry
Purdue University
W. Lafayette
IN 47907
USA
;
data_I
_chemical_name_systematic
;
Di-\m-hydroxido-bis[aqua(pyridine-2,6-dicarboxylato)iron(III)] monohydrate
;
_chemical_formula_moiety     'C14 H12 Fe2 N2 O12, H2 O'
_chemical_formula_sum     'C14 H14 Fe2 N2 O13'
_chemical_formula_structural     ?
_chemical_formula_iupac     '[Fe2 (O H)2 (C7 H3 N O4)2 (H2 O2)2], H2 O'
_chemical_formula_weight     529.97
_symmetry_cell_setting     monoclinic
_symmetry_space_group_name_H-M     'P 21/c'
_symmetry_space_group_name_Hall     '-P 2ybc'
loop_
    _symmetry_equiv_pos_as_xyz
    'x, y, z'
    '-x, y+1/2, -z+1/2'
    '-x, -y, -z'
    'x, -y-1/2, z-1/2'
_cell_length_a     11.4786(11)
_cell_length_b     21.7080(16)
_cell_length_c     7.3291(6)
_cell_angle_alpha     90.00
_cell_angle_beta     90.099(7)
_cell_angle_gamma     90.00
_cell_volume     1826.2(3)
_cell_formula_units_z     4
_cell_measurement_reflns_used     2932
_cell_measurement_theta_min     2
_cell_measurement_theta_max     63
_cell_measurement_temperature     150.0(2)
_exptl_crystal_description     chunk
_exptl_crystal_colour     'orange'
_exptl_crystal_size_max     0.20
_exptl_crystal_size_mid     0.20
_exptl_crystal_size_min     0.14
_exptl_crystal_density_diffrn     1.927
_exptl_crystal_density_meas     ?
_exptl_crystal_density_method     'not measured'
_exptl_crystal_F_000     1072
_exptl_absorpt_coefficient_mu     13.534
_exptl_absorpt_correction_type     multi-scan
_exptl_absorpt_process_details     '(SCALEPACK; Otwinowski & Minor, 1997)'
_exptl_absorpt_correction_T_min     0.1197
_exptl_absorpt_correction_T_max     0.1504
_diffrn_ambient_temperature     150.0(2)
_diffrn_radiation_type     CU-K\a
_diffrn_radiation_wavelength     1.54184
_diffrn_radiation_monochromator     'confocal optics'
_diffrn_measurement_device_type     'Rigaku Rapid II'
_diffrn_measurement_method     \w
_diffrn_reflns_number     14275
_diffrn_reflns_av_R_equivalents     0.0480
_diffrn_reflns_av_sigmaI/netI     0.0184
_diffrn_reflns_theta_min     2.04
_diffrn_reflns_theta_max     63.25
_diffrn_reflns_theta_full     63.3
_diffrn_measured_fraction_theta_max     0.9470
_diffrn_measured_fraction_theta_full     0.9470
_diffrn_reflns_limit_h_min     -11
_diffrn_reflns_limit_h_max     12
_diffrn_reflns_limit_k_min     -25
_diffrn_reflns_limit_k_max     0
_diffrn_reflns_limit_l_min     0
_diffrn_reflns_limit_l_max     8
_diffrn_standards_number     0
_diffrn_standards_interval_time     .
_diffrn_standards_decay_%     ?
_refine_special_details
;
Outlier data were removed using a local program based on the method of Prince
and Nicholson [Prince, E. & Nicholson, W. L. (1983).
<i>Acta Cryst.</i> A<b>39</b>, 407--410.]
Refinement on <i>F</i>^2^ for ALL reflections except for 0 with very negative
<i>F</i>^2^ or flagged by the user for potential systematic errors. Weighted
<i>R</i>-factors <i>wR</i> and all goodnesses of fit <i>S</i> are based on
<i>F</i>^2^, conventional <i>R</i>-factors <i>R</i> are based on <i>F</i>,
with <i>F</i> set to zero for negative <i>F</i>^2^. The observed criterion of
<i>F</i>^2^ > \s(<i>F</i>^2^) is used only for calculating R_factor_obs
<i>etc</i>. and is not relevant to the choice of reflections for refinement.
<i>R</i>-factors based on <i>F</i>^2^ are statistically about twice as large
as those based on <i>F</i>, and <i>R</i>- factors based on ALL data will be
even larger.
;
_reflns_number_total     2831
_reflns_number_gt     2695
_reflns_threshold_expression     I>2\s(I)
_refine_ls_structure_factor_coef     Fsqd
_refine_ls_matrix_type     full
_refine_ls_R_factor_all     0.059
_refine_ls_R_factor_gt     0.057
_refine_ls_wR_factor_gt     0.149
_refine_ls_wR_factor_ref     0.153
_refine_ls_goodness_of_fit_ref     1.073
_refine_ls_number_reflns     2831
_refine_ls_number_parameters     311
_refine_ls_number_restraints     0
_refine_ls_hydrogen_treatment     mixed
_refine_ls_weighting_scheme     calc
_refine_ls_weighting_details
              'w=1/[\s^2^(Fo^2^)+(0.1304P)^2^+0.6186P] where P=(Fo^2^+2Fc^2^)/3'
_refine_ls_shift/su_max     0.000
_refine_diff_density_max     0.97
_refine_diff_density_min     -0.76
_refine_ls_extinction_method     none
loop_
    _atom_type_symbol
    Fe
    Cl
    O
    N
    C
    H
_atom_type_scat_source     'International Tables for Crystallography (Vol C)'
_computing_data_collection     'CrystalClear (Rigaku, 2001)'
_computing_cell_refinement     'DENZO/SCALEPACK (Otwinowski & Minor, 1997)'
_computing_data_reduction     'DENZO/SCALEPACK (Otwinowski & Minor, 1997)'
_computing_structure_solution
;
charge flipping (Oszl\'anyi & S\"ut\>o, 2004) implemented in PLATON (Spek,
2009)
;
_computing_structure_refinement     'SHELX97 (Sheldrick, 2008)'
_computing_molecular_graphics
;
ORTEPII (Johnson, 1976) and PLATON (Spek, 2009)
;
_computing_publication_material     'SHELXL97 (Sheldrick, 2008)'
loop_
    _atom_site_label
    _atom_site_fract_x
    _atom_site_fract_y
    _atom_site_fract_z
    _atom_site_U_iso_or_equiv
    _atom_site_adp_type
    _atom_site_calc_flag
    _atom_site_refinement_flags
    _atom_site_occupancy
    _atom_site_disorder_assembly
    _atom_site_disorder_group
    Fe1 0.63100(5) 0.12044(2) 0.72067(7) 0.0080(3) Uani d . 1 . .
    Fe2 0.89320(5) 0.11910(2) 0.79919(7) 0.0082(3) Uani d . 1 . .
    O1 0.7813(3) 0.11982(10) 0.5976(4) 0.0131(7) Uani d . 1 . .
    O2 0.7419(3) 0.11662(10) 0.9247(4) 0.0111(6) Uani d . 1 . .
    O11 0.6011(2) 0.02831(10) 0.6877(3) 0.0135(6) Uani d . 1 . .
    O12 0.4819(2) -0.05113(9) 0.7494(3) 0.0161(6) Uani d . 1 . .
    O13 0.57708(19) 0.20747(9) 0.8073(3) 0.0115(5) Uani d . 1 . .
    O14 0.4320(2) 0.26115(10) 0.9362(3) 0.0186(6) Uani d . 1 . .
    O15 0.5550(2) 0.14072(12) 0.4813(3) 0.0159(6) Uani d . 1 . .
    O1W 0.7628(2) 0.19217(14) 0.2554(3) 0.0220(7) Uani d . 1 . .
    O22 1.0531(2) -0.04764(10) 0.7153(3) 0.0163(6) Uani d . 1 . .
    O23 0.9419(2) 0.20979(9) 0.7383(3) 0.0133(5) Uani d . 1 . .
    O24 1.0833(2) 0.26950(10) 0.6214(3) 0.0191(6) Uani d . 1 . .
    O25 0.9767(2) 0.13003(13) 1.0362(4) 0.0150(6) Uani d . 1 . .
    O221 0.9281(2) 0.02666(10) 0.8040(3) 0.0118(5) Uani d . 1 . .
    N11 0.4717(2) 0.10535(13) 0.8448(4) 0.0076(6) Uani d . 1 . .
    N21 1.0478(3) 0.11096(12) 0.6582(4) 0.0091(7) Uani d . 1 . .
    C12 0.4279(3) 0.04863(14) 0.8479(4) 0.0109(7) Uani d . 1 . .
    C13 0.3222(3) 0.03599(14) 0.9274(4) 0.0123(7) Uani d . 1 . .
    C14 0.2600(3) 0.08500(16) 1.0037(4) 0.0164(8) Uani d . 1 . .
    C15 0.3062(3) 0.14464(15) 0.9951(4) 0.0154(8) Uani d . 1 . .
    C16 0.4128(3) 0.15301(15) 0.9138(4) 0.0111(7) Uani d . 1 . .
    C17 0.5088(3) 0.00355(14) 0.7540(4) 0.0110(7) Uani d . 1 . .
    C18 0.4780(3) 0.21304(14) 0.8853(4) 0.0116(7) Uani d . 1 . .
    C22 1.0924(3) 0.05521(14) 0.6318(4) 0.0100(7) Uani d . 1 . .
    C23 1.1952(3) 0.04648(15) 0.5364(4) 0.0131(7) Uani d . 1 . .
    C24 1.2517(3) 0.09854(16) 0.4704(4) 0.0156(8) Uani d . 1 . .
    C25 1.2059(3) 0.15709(15) 0.5038(4) 0.0149(7) Uani d . 1 . .
    C26 1.1027(3) 0.16140(14) 0.5996(4) 0.0100(7) Uani d . 1 . .
    C27 1.0193(3) 0.00617(14) 0.7233(4) 0.0110(7) Uani d . 1 . .
    C28 1.0388(3) 0.21935(14) 0.6557(4) 0.0125(7) Uani d . 1 . .
    H1 0.799(5) 0.132(2) 0.514(8) 0.026(14) Uiso d . 1 . .
    H2 0.724(5) 0.132(2) 1.007(8) 0.032(15) Uiso d . 1 . .
    H13 0.2930 -0.0039 0.9304 0.015 Uiso calc R 1 . .
    H14 0.1886 0.0780 1.0597 0.020 Uiso calc R 1 . .
    H15 0.2656 0.1779 1.0435 0.019 Uiso calc R 1 . .
    H23 1.2253 0.0072 0.5172 0.016 Uiso calc R 1 . .
    H24 1.3201 0.0944 0.4037 0.019 Uiso calc R 1 . .
    H25 1.2440 0.1923 0.4627 0.018 Uiso calc R 1 . .
    H151 0.539(4) 0.111(2) 0.414(7) 0.028(12) Uiso d . 1 . .
    H152 0.522(4) 0.173(2) 0.474(6) 0.041(14) Uiso d . 1 . .
    H1W1 0.817(4) 0.2200(19) 0.255(6) 0.025(11) Uiso d . 1 . .
    H1W2 0.704(4) 0.217(2) 0.262(6) 0.042(15) Uiso d . 1 . .
    H251 1.006(4) 0.161(2) 1.063(6) 0.039(14) Uiso d . 1 . .
    H252 0.973(5) 0.106(2) 1.101(8) 0.047 Uiso d . 1 . .
loop_
    _atom_site_aniso_label
    _atom_site_aniso_U_11
    _atom_site_aniso_U_22
    _atom_site_aniso_U_33
    _atom_site_aniso_U_12
    _atom_site_aniso_U_13
    _atom_site_aniso_U_23
    Fe1 0.0075(4) 0.0056(4) 0.0109(4) 0.00088(17) 0.0042(2) -0.00093(16)
    Fe2 0.0078(4) 0.0058(4) 0.0108(4) -0.00005(17) 0.0047(2) 0.00054(16)
    O1 0.0074(17) 0.0223(15) 0.0096(14) -0.0017(9) 0.0030(11) 0.0039(9)
    O2 0.0066(16) 0.0154(14) 0.0114(14) 0.0015(9) 0.0032(11) -0.0035(9)
    O11 0.0179(15) 0.0068(11) 0.0158(12) 0.0024(9) 0.0035(10) -0.0009(8)
    O12 0.0242(15) 0.0072(12) 0.0170(11) -0.0010(9) -0.0031(10) -0.0016(8)
    O13 0.0120(14) 0.0062(11) 0.0164(11) -0.0011(9) 0.0047(9) -0.0019(8)
    O14 0.0146(14) 0.0089(11) 0.0323(14) 0.0016(9) 0.0049(10) -0.0058(9)
    O15 0.0231(16) 0.0076(13) 0.0169(13) 0.0073(11) -0.0031(10) -0.0043(10)
    O1W 0.0215(18) 0.0158(15) 0.0288(16) -0.0023(11) 0.0084(12) -0.0012(9)
    O22 0.0270(16) 0.0077(12) 0.0141(11) 0.0037(9) 0.0041(10) 0.0003(8)
    O23 0.0142(14) 0.0062(11) 0.0195(12) 0.0031(9) 0.0070(10) 0.0022(8)
    O24 0.0188(15) 0.0076(11) 0.0309(13) -0.0019(10) 0.0039(10) 0.0052(10)
    O25 0.0210(16) 0.0102(12) 0.0138(13) -0.0068(11) 0.0003(11) 0.0020(9)
    O221 0.0129(14) 0.0061(11) 0.0164(11) -0.0010(9) 0.0046(9) -0.0012(8)
    N11 0.0020(16) 0.0097(13) 0.0111(14) 0.0001(11) 0.0014(11) -0.0024(11)
    N21 0.0082(18) 0.0089(14) 0.0103(14) -0.0002(11) 0.0013(12) 0.0023(10)
    C12 0.0107(19) 0.0116(16) 0.0104(15) -0.0015(13) -0.0023(13) -0.0011(12)
    C13 0.0108(19) 0.0107(15) 0.0155(15) -0.0052(13) -0.0020(13) 0.0038(12)
    C14 0.011(2) 0.0233(18) 0.0154(16) -0.0001(14) 0.0020(13) 0.0030(13)
    C15 0.016(2) 0.0147(17) 0.0157(16) 0.0010(14) 0.0053(14) -0.0016(13)
    C16 0.012(2) 0.0105(16) 0.0104(15) 0.0042(13) 0.0022(13) -0.0016(12)
    C17 0.0147(19) 0.0079(16) 0.0106(13) 0.0013(13) -0.0023(13) 0.0018(12)
    C18 0.011(2) 0.0104(16) 0.0135(15) -0.0002(13) 0.0005(13) -0.0014(12)
    C22 0.010(2) 0.0086(15) 0.0114(15) 0.0008(13) 0.0015(12) -0.0025(12)
    C23 0.014(2) 0.0128(16) 0.0123(16) 0.0013(13) -0.0007(13) -0.0026(12)
    C24 0.010(2) 0.0244(18) 0.0128(15) -0.0009(15) 0.0055(13) -0.0027(14)
    C25 0.015(2) 0.0134(16) 0.0163(16) -0.0044(14) 0.0041(14) 0.0026(13)
    C26 0.0128(19) 0.0079(15) 0.0093(14) 0.0006(13) 0.0013(13) 0.0021(12)
    C27 0.015(2) 0.0106(16) 0.0078(15) 0.0011(13) 0.0004(12) 0.0014(12)
    C28 0.015(2) 0.0090(16) 0.0141(15) -0.0010(13) 0.0028(14) 0.0011(12)
_geom_special_details
;
All e.s.d.'s (except the e.s.d. in the dihedral angle between two l.s. planes)
are estimated using the full covariance matrix. The cell e.s.d.'s are taken
into account individually in the estimation of e.s.d.'s in distances, angles
and torsion angles; correlations between e.s.d.'s in cell parameters are only
used when they are defined by crystal symmetry. An approximate (isotropic)
treatment of cell e.s.d.'s is used for estimating e.s.d.'s involving l.s.
planes.
;
loop_
    _geom_bond_atom_site_label_1
    _geom_bond_atom_site_label_2
    _geom_bond_site_symmetry_1
    _geom_bond_site_symmetry_2
    _geom_bond_distance
    _geom_bond_publ_flag
    Fe1 O1 . . 1.948(3) ?
    Fe1 O2 . . 1.964(3) ?
    Fe1 O15 . . 2.007(2) ?
    Fe1 O11 . . 2.043(2) ?
    Fe1 N11 . . 2.070(3) ?
    Fe1 O13 . . 2.087(2) ?
    Fe2 O1 . . 1.956(3) ?
    Fe2 O2 . . 1.967(3) ?
    Fe2 O25 . . 1.997(3) ?
    Fe2 O221 . . 2.047(2) ?
    Fe2 N21 . . 2.063(3) ?
    Fe2 O23 . . 2.095(2) ?
    O1 H1 . . 0.70(5) ?
    O2 H2 . . 0.72(5) ?
    O11 C17 . . 1.285(4) ?
    O12 C17 . . 1.227(4) ?
    O13 C18 . . 1.280(4) ?
    O14 C18 . . 1.229(4) ?
    O15 H151 . . 0.82(5) ?
    O15 H152 . . 0.80(5) ?
    O1W H1W1 . . 0.87(4) ?
    O1W H1W2 . . 0.87(5) ?
    O22 C27 . . 1.232(4) ?
    O23 C28 . . 1.284(4) ?
    O24 C28 . . 1.229(4) ?
    O25 H251 . . 0.77(5) ?
    O25 H252 . . 0.71(5) ?
    O221 C27 . . 1.283(4) ?
    N11 C12 . . 1.330(4) ?
    N11 C16 . . 1.336(4) ?
    N21 C22 . . 1.328(4) ?
    N21 C26 . . 1.335(4) ?
    C12 C13 . . 1.375(5) ?
    C12 C17 . . 1.515(4) ?
    C13 C14 . . 1.398(5) ?
    C13 H13 . . 0.9300 ?
    C14 C15 . . 1.400(5) ?
    C14 H14 . . 0.9300 ?
    C15 C16 . . 1.374(5) ?
    C15 H15 . . 0.9300 ?
    C16 C18 . . 1.517(4) ?
    C22 C23 . . 1.385(5) ?
    C22 C27 . . 1.513(4) ?
    C23 C24 . . 1.390(5) ?
    C23 H23 . . 0.9300 ?
    C24 C25 . . 1.397(5) ?
    C24 H24 . . 0.9300 ?
    C25 C26 . . 1.382(5) ?
    C25 H25 . . 0.9300 ?
    C26 C28 . . 1.514(4) ?
loop_
    _geom_angle_atom_site_label_1
    _geom_angle_atom_site_label_2
    _geom_angle_atom_site_label_3
    _geom_angle_site_symmetry_1
    _geom_angle_site_symmetry_2
    _geom_angle_site_symmetry_3
    _geom_angle
    _geom_angle_publ_flag
    O1 Fe1 O2 . . . 77.23(13) ?
    O1 Fe1 O15 . . . 88.89(11) ?
    O2 Fe1 O15 . . . 162.77(11) ?
    O1 Fe1 O11 . . . 94.99(9) ?
    O2 Fe1 O11 . . . 99.04(9) ?
    O15 Fe1 O11 . . . 92.22(10) ?
    O1 Fe1 N11 . . . 170.43(11) ?
    O2 Fe1 N11 . . . 103.34(12) ?
    O15 Fe1 N11 . . . 92.06(11) ?
    O11 Fe1 N11 . . . 75.46(10) ?
    O1 Fe1 O13 . . . 114.22(9) ?
    O2 Fe1 O13 . . . 89.93(9) ?
    O15 Fe1 O13 . . . 86.48(9) ?
    O11 Fe1 O13 . . . 150.70(9) ?
    N11 Fe1 O13 . . . 75.34(10) ?
    O1 Fe2 O2 . . . 76.95(14) ?
    O1 Fe2 O25 . . . 165.85(12) ?
    O2 Fe2 O25 . . . 91.08(12) ?
    O1 Fe2 O221 . . . 98.57(9) ?
    O2 Fe2 O221 . . . 97.93(9) ?
    O25 Fe2 O221 . . . 90.46(10) ?
    O1 Fe2 N21 . . . 100.77(12) ?
    O2 Fe2 N21 . . . 173.12(11) ?
    O25 Fe2 N21 . . . 91.96(11) ?
    O221 Fe2 N21 . . . 75.88(10) ?
    O1 Fe2 O23 . . . 90.39(10) ?
    O2 Fe2 O23 . . . 111.18(9) ?
    O25 Fe2 O23 . . . 86.90(10) ?
    O221 Fe2 O23 . . . 150.80(10) ?
    N21 Fe2 O23 . . . 75.16(10) ?
    Fe1 O1 Fe2 . . . 103.38(14) ?
    Fe1 O1 H1 . . . 132(4) ?
    Fe2 O1 H1 . . . 118(4) ?
    Fe1 O2 Fe2 . . . 102.37(13) ?
    Fe1 O2 H2 . . . 116(4) ?
    Fe2 O2 H2 . . . 129(4) ?
    C17 O11 Fe1 . . . 120.21(19) ?
    C18 O13 Fe1 . . . 119.0(2) ?
    Fe1 O15 H151 . . . 117(3) ?
    Fe1 O15 H152 . . . 117(3) ?
    H151 O15 H152 . . . 123(5) ?
    H1W1 O1W H1W2 . . . 97(5) ?
    C28 O23 Fe2 . . . 118.9(2) ?
    Fe2 O25 H251 . . . 122(3) ?
    Fe2 O25 H252 . . . 118(5) ?
    H251 O25 H252 . . . 120(6) ?
    C27 O221 Fe2 . . . 119.46(19) ?
    C12 N11 C16 . . . 121.3(3) ?
    C12 N11 Fe1 . . . 119.2(2) ?
    C16 N11 Fe1 . . . 119.5(2) ?
    C22 N21 C26 . . . 121.2(3) ?
    C22 N21 Fe2 . . . 118.9(2) ?
    C26 N21 Fe2 . . . 119.8(2) ?
    N11 C12 C13 . . . 121.7(3) ?
    N11 C12 C17 . . . 111.0(3) ?
    C13 C12 C17 . . . 127.3(3) ?
    C12 C13 C14 . . . 118.0(3) ?
    C12 C13 H13 . . . 121.00 ?
    C14 C13 H13 . . . 121.00 ?
    C13 C14 C15 . . . 119.5(3) ?
    C13 C14 H14 . . . 120.30 ?
    C15 C14 H14 . . . 120.30 ?
    C16 C15 C14 . . . 118.6(3) ?
    C16 C15 H15 . . . 120.70 ?
    C14 C15 H15 . . . 120.70 ?
    N11 C16 C15 . . . 120.9(3) ?
    N11 C16 C18 . . . 111.3(3) ?
    C15 C16 C18 . . . 127.8(3) ?
    O12 C17 O11 . . . 127.0(3) ?
    O12 C17 C12 . . . 118.9(3) ?
    O11 C17 C12 . . . 114.1(3) ?
    O14 C18 O13 . . . 126.8(3) ?
    O14 C18 C16 . . . 118.4(3) ?
    O13 C18 C16 . . . 114.8(3) ?
    N21 C22 C23 . . . 121.8(3) ?
    N21 C22 C27 . . . 111.2(3) ?
    C23 C22 C27 . . . 126.9(3) ?
    C22 C23 C24 . . . 117.5(3) ?
    C22 C23 H23 . . . 121.20 ?
    C24 C23 H23 . . . 121.20 ?
    C23 C24 C25 . . . 120.2(3) ?
    C23 C24 H24 . . . 119.90 ?
    C25 C24 H24 . . . 119.90 ?
    C26 C25 C24 . . . 118.3(3) ?
    C26 C25 H25 . . . 120.90 ?
    C24 C25 H25 . . . 120.90 ?
    N21 C26 C25 . . . 120.9(3) ?
    N21 C26 C28 . . . 111.4(3) ?
    C25 C26 C28 . . . 127.7(3) ?
    O22 C27 O221 . . . 127.4(3) ?
    O22 C27 C22 . . . 118.1(3) ?
    O221 C27 C22 . . . 114.5(3) ?
    O24 C28 O23 . . . 126.9(3) ?
    O24 C28 C26 . . . 118.6(3) ?
    O23 C28 C26 . . . 114.5(3) ?
loop_
    _geom_torsion_atom_site_label_1
    _geom_torsion_atom_site_label_2
    _geom_torsion_atom_site_label_3
    _geom_torsion_atom_site_label_4
    _geom_torsion_site_symmetry_1
    _geom_torsion_site_symmetry_2
    _geom_torsion_site_symmetry_3
    _geom_torsion_site_symmetry_4
    _geom_torsion
    _geom_torsion_publ_flag
    O2 Fe1 O1 Fe2 . . . . -2.02(11) ?
    O15 Fe1 O1 Fe2 . . . . 167.69(12) ?
    O11 Fe1 O1 Fe2 . . . . -100.17(11) ?
    N11 Fe1 O1 Fe2 . . . . -96.5(6) ?
    O13 Fe1 O1 Fe2 . . . . 82.06(12) ?
    O2 Fe2 O1 Fe1 . . . . 2.02(11) ?
    O25 Fe2 O1 Fe1 . . . . -30.9(5) ?
    O221 Fe2 O1 Fe1 . . . . 98.23(11) ?
    N21 Fe2 O1 Fe1 . . . . 175.38(10) ?
    O23 Fe2 O1 Fe1 . . . . -109.66(10) ?
    O1 Fe1 O2 Fe2 . . . . 2.00(11) ?
    O15 Fe1 O2 Fe2 . . . . -35.1(4) ?
    O11 Fe1 O2 Fe2 . . . . 95.11(10) ?
    N11 Fe1 O2 Fe2 . . . . 172.19(10) ?
    O13 Fe1 O2 Fe2 . . . . -112.90(10) ?
    O1 Fe2 O2 Fe1 . . . . -1.99(11) ?
    O25 Fe2 O2 Fe1 . . . . 170.38(11) ?
    O221 Fe2 O2 Fe1 . . . . -99.01(10) ?
    N21 Fe2 O2 Fe1 . . . . -73.4(9) ?
    O23 Fe2 O2 Fe1 . . . . 83.29(12) ?
    O1 Fe1 O11 C17 . . . . 177.9(2) ?
    O2 Fe1 O11 C17 . . . . 100.1(2) ?
    O15 Fe1 O11 C17 . . . . -93.0(2) ?
    N11 Fe1 O11 C17 . . . . -1.5(2) ?
    O13 Fe1 O11 C17 . . . . -6.3(3) ?
    O1 Fe1 O13 C18 . . . . 178.2(2) ?
    O2 Fe1 O13 C18 . . . . -105.9(2) ?
    O15 Fe1 O13 C18 . . . . 91.0(2) ?
    O11 Fe1 O13 C18 . . . . 2.7(3) ?
    N11 Fe1 O13 C18 . . . . -2.1(2) ?
    O1 Fe2 O23 C28 . . . . -103.7(2) ?
    O2 Fe2 O23 C28 . . . . -179.9(2) ?
    O25 Fe2 O23 C28 . . . . 90.2(2) ?
    O221 Fe2 O23 C28 . . . . 4.8(3) ?
    N21 Fe2 O23 C28 . . . . -2.7(2) ?
    O1 Fe2 O221 C27 . . . . 97.8(2) ?
    O2 Fe2 O221 C27 . . . . 175.7(2) ?
    O25 Fe2 O221 C27 . . . . -93.1(2) ?
    N21 Fe2 O221 C27 . . . . -1.2(2) ?
    O23 Fe2 O221 C27 . . . . -8.6(3) ?
    O1 Fe1 N11 C12 . . . . -3.1(8) ?
    O2 Fe1 N11 C12 . . . . -95.4(2) ?
    O15 Fe1 N11 C12 . . . . 92.4(2) ?
    O11 Fe1 N11 C12 . . . . 0.7(2) ?
    O13 Fe1 N11 C12 . . . . 178.2(3) ?
    O1 Fe1 N11 C16 . . . . 179.5(6) ?
    O2 Fe1 N11 C16 . . . . 87.2(2) ?
    O15 Fe1 N11 C16 . . . . -85.0(2) ?
    O11 Fe1 N11 C16 . . . . -176.8(3) ?
    O13 Fe1 N11 C16 . . . . 0.8(2) ?
    O1 Fe2 N21 C22 . . . . -94.0(2) ?
    O2 Fe2 N21 C22 . . . . -24.0(10) ?
    O25 Fe2 N21 C22 . . . . 92.2(3) ?
    O221 Fe2 N21 C22 . . . . 2.2(2) ?
    O23 Fe2 N21 C22 . . . . 178.5(3) ?
    O1 Fe2 N21 C26 . . . . 87.8(3) ?
    O2 Fe2 N21 C26 . . . . 157.8(8) ?
    O25 Fe2 N21 C26 . . . . -86.0(3) ?
    O221 Fe2 N21 C26 . . . . -176.0(3) ?
    O23 Fe2 N21 C26 . . . . 0.3(2) ?
    C16 N11 C12 C13 . . . . -2.2(5) ?
    Fe1 N11 C12 C13 . . . . -179.6(2) ?
    C16 N11 C12 C17 . . . . 177.4(3) ?
    Fe1 N11 C12 C17 . . . . 0.1(3) ?
    N11 C12 C13 C14 . . . . 0.9(5) ?
    C17 C12 C13 C14 . . . . -178.7(3) ?
    C12 C13 C14 C15 . . . . 0.6(5) ?
    C13 C14 C15 C16 . . . . -1.0(5) ?
    C12 N11 C16 C15 . . . . 1.9(5) ?
    Fe1 N11 C16 C15 . . . . 179.2(2) ?
    C12 N11 C16 C18 . . . . -177.1(3) ?
    Fe1 N11 C16 C18 . . . . 0.3(3) ?
    C14 C15 C16 N11 . . . . -0.2(5) ?
    C14 C15 C16 C18 . . . . 178.5(3) ?
    Fe1 O11 C17 O12 . . . . -177.6(2) ?
    Fe1 O11 C17 C12 . . . . 1.9(3) ?
    N11 C12 C17 O12 . . . . 178.3(3) ?
    C13 C12 C17 O12 . . . . -2.1(5) ?
    N11 C12 C17 O11 . . . . -1.2(4) ?
    C13 C12 C17 O11 . . . . 178.4(3) ?
    Fe1 O13 C18 O14 . . . . -176.5(3) ?
    Fe1 O13 C18 C16 . . . . 2.9(3) ?
    N11 C16 C18 O14 . . . . 177.4(3) ?
    C15 C16 C18 O14 . . . . -1.4(5) ?
    N11 C16 C18 O13 . . . . -2.0(4) ?
    C15 C16 C18 O13 . . . . 179.1(3) ?
    C26 N21 C22 C23 . . . . -2.6(5) ?
    Fe2 N21 C22 C23 . . . . 179.2(2) ?
    C26 N21 C22 C27 . . . . 175.4(3) ?
    Fe2 N21 C22 C27 . . . . -2.7(4) ?
    N21 C22 C23 C24 . . . . 0.8(5) ?
    C27 C22 C23 C24 . . . . -176.9(3) ?
    C22 C23 C24 C25 . . . . 1.2(5) ?
    C23 C24 C25 C26 . . . . -1.5(5) ?
    C22 N21 C26 C25 . . . . 2.3(5) ?
    Fe2 N21 C26 C25 . . . . -179.5(2) ?
    C22 N21 C26 C28 . . . . -176.5(3) ?
    Fe2 N21 C26 C28 . . . . 1.7(4) ?
    C24 C25 C26 N21 . . . . -0.2(5) ?
    C24 C25 C26 C28 . . . . 178.3(3) ?
    Fe2 O221 C27 O22 . . . . 179.1(2) ?
    Fe2 O221 C27 C22 . . . . 0.1(3) ?
    N21 C22 C27 O22 . . . . -177.4(3) ?
    C23 C22 C27 O22 . . . . 0.5(5) ?
    N21 C22 C27 O221 . . . . 1.7(4) ?
    C23 C22 C27 O221 . . . . 179.6(3) ?
    Fe2 O23 C28 O24 . . . . -174.8(3) ?
    Fe2 O23 C28 C26 . . . . 4.3(3) ?
    N21 C26 C28 O24 . . . . 175.3(3) ?
    C25 C26 C28 O24 . . . . -3.4(5) ?
    N21 C26 C28 O23 . . . . -3.8(4) ?
    C25 C26 C28 O23 . . . . 177.5(3) ?
loop_
    _geom_hbond_atom_site_label_D
    _geom_hbond_atom_site_label_H
    _geom_hbond_atom_site_label_A
    _geom_hbond_site_symmetry_D
    _geom_hbond_site_symmetry_A
    _geom_hbond_distance_DH
    _geom_hbond_distance_HA
    _geom_hbond_distance_DA
    _geom_hbond_angle_DHA
    _geom_hbond_publ_flag
    O1 H1 O1W . . 0.70(5) 2.34(5) 2.966(3) 151(5) yes
    O2 H2 O1W . 1_556 0.72(5) 2.28(5) 2.936(3) 151(5) yes
    O15 H151 O12 . 3_656 0.83(5) 1.78(5) 2.611(5) 173(5) yes
    O15 H152 O14 . 4_565 0.80(4) 1.79(4) 2.577(4) 171(5) yes
    O25 H251 O24 . 4_566 0.78(4) 1.80(4) 2.577(4) 176(5) yes
    O25 H252 O22 . 3_757 0.71(5) 1.87(5) 2.576(5) 173(6) yes
    O1W H1W1 O23 . 4_565 0.87(4) 2.10(4) 2.962(4) 176(4) yes
    O1W H1W2 O13 . 4_565 0.87(5) 2.22(4) 3.072(4) 169(4) yes
