# Supplementary material for: Di-μ-hydroxido-bis­[aqua­(pyridine-2,6-dicarboxyl­ato)iron(III)] monohydrate
Source: Acta Crystallogr Sect E Struct Rep Online. 2010 Oct 23;66(Pt 11):m1450. doi: 10.1107/S1600536810041966 (PMC3009288; doi:10.1107/S1600536810041966)
Supplement: Supplementary file 2 [file e-66-m1450-Isup2.hkl]

# 
# h,k,l, Fc-squared, Fo-squared, sigma(Fo-squared) and status flag 
# 
data_I
_shelx_title ' xl in P21/c' 
_shelx_refln_list_code          4 
_shelx_F_calc_maximum      208.86 
_exptl_crystal_F_000       682.00 
_reflns_d_resolution_high  0.8633 
 
loop_ 
 _symmetry_equiv_pos_as_xyz 
 'x, y, z' 
 '-x, y+1/2, -z+1/2' 
 '-x, -y, -z' 
 'x, -y-1/2, z-1/2' 
 
_cell_length_a    11.4786 
_cell_length_b    21.7080 
_cell_length_c     7.3291 
_cell_angle_alpha  90.000 
_cell_angle_beta   90.099 
_cell_angle_gamma  90.000 
 
_shelx_F_squared_multiplier     1.000 
 
loop_ 
 _refln_index_h 
 _refln_index_k 
 _refln_index_l 
 _refln_F_squared_calc 
 _refln_F_squared_meas 
 _refln_F_squared_sigma 
 _refln_observed_status 
   1   0   0      113.68      137.19      3.49 o 
   2   0   0    29322.98    36922.91    641.08 o 
   3   0   0      273.79      357.86      7.59 o 
   4   0   0      702.83     1171.29     22.04 o 
   5   0   0      545.99      647.34     18.28 o 
   6   0   0    22390.19    37424.83    802.70 o 
   7   0   0     8138.51    10252.45    157.71 o 
   8   0   0     1578.27     1612.63     42.25 o 
  10   0   0      368.78      268.80     17.07 o 
   1   1   0     4283.86     5222.01     55.98 o 
   2   1   0      179.72      204.02      2.81 o 
   3   1   0     1551.85     1573.87     22.26 o 
   4   1   0       87.38       98.84      2.01 o 
   5   1   0      813.97      964.46     13.88 o 
   6   1   0     2202.61     3549.15     50.56 o 
   7   1   0     4732.98     6012.46     85.99 o 
   8   1   0      613.16      722.63     12.52 o 
   9   1   0     1872.83     1393.86     36.22 o 
  10   1   0       16.92       27.04     12.93 o 
   0   2   0     2984.01     2739.55     41.72 o 
   1   2   0        9.34       10.35      0.34 o 
   2   2   0       45.35       60.84      1.06 o 
   3   2   0      207.18      227.27      3.57 o 
   4   2   0       90.91      120.77      2.54 o 
   5   2   0      536.71      691.41     11.11 o 
   6   2   0     1943.00     2357.75     38.04 o 
   7   2   0      854.50      947.24     14.38 o 
   8   2   0      758.27      861.83     24.54 o 
   9   2   0      552.45      426.51     15.74 o 
  10   2   0      450.58      427.65     25.34 o 
   1   3   0     3801.17     3955.71     45.82 o 
   2   3   0      203.99      256.36      2.96 o 
   3   3   0    24433.53    29230.27    312.69 o 
   4   3   0     1063.58     1108.56     16.46 o 
   5   3   0      577.69      575.50      9.07 o 
   6   3   0      404.55      619.57      8.99 o 
   7   3   0     3823.18     3211.39     45.55 o 
   8   3   0     2575.66     2899.95     67.36 o 
  11   3   0     2343.92     1920.39     67.21 o 
   0   4   0    34825.85    31013.62    418.06 o 
   1   4   0      135.51      149.90      1.97 o 
   2   4   0    13431.83    16093.20    172.05 o 
   3   4   0      524.06      560.44      6.45 o 
   4   4   0     3990.54     4157.91     53.10 o 
   5   4   0       57.21       60.31      1.78 o 
   6   4   0      464.22      692.06     11.42 o 
   7   4   0      884.33     1191.66     21.39 o 
   8   4   0    12848.15    10662.80    232.51 o 
  10   4   0       45.03       36.72      9.71 o 
   1   5   0    11556.16    10999.84    118.23 o 
   2   5   0      122.45      134.80      1.71 o 
   3   5   0     1558.63     1609.33     17.14 o 
   4   5   0      383.64      458.53      7.43 o 
   5   5   0      156.61      169.51      2.92 o 
   6   5   0      146.30      216.31      6.03 o 
   7   5   0     1955.38     2491.42     46.69 o 
   8   5   0     2179.09     1933.78     47.75 o 
  10   5   0      188.80      165.03     11.68 o 
  11   5   0      105.40       84.96     16.12 o 
   0   6   0      535.46      626.32      8.53 o 
   1   6   0       74.63       72.29      1.10 o 
   3   6   0      102.01      101.80      1.74 o 
   4   6   0       96.36       83.60      1.82 o 
   5   6   0     1021.49     1450.64     19.61 o 
   6   6   0      862.29      780.66     14.15 o 
   7   6   0      106.34      104.57      4.97 o 
   8   6   0      122.69      109.84      7.89 o 
   9   6   0       35.47       56.36      8.65 o 
  10   6   0      898.59     1023.03     28.33 o 
  11   6   0      651.71      589.72     28.33 o 
   1   7   0     8973.96     8247.81     72.98 o 
   2   7   0       85.73       92.89      1.56 o 
   3   7   0      266.36      321.11      4.44 o 
   4   7   0      164.85      165.48      3.22 o 
   5   7   0    15984.61    22331.22    276.58 o 
   6   7   0       14.91       11.42      2.16 o 
   7   7   0     5440.50     4615.90     83.52 o 
   8   7   0     2878.19     2471.50     58.41 o 
   9   7   0       63.59       54.35     10.85 o 
  10   7   0      328.00      310.60     15.25 o 
   0   8   0    43624.57    37549.50    507.23 o 
   1   8   0      134.33      115.76      1.48 o 
   2   8   0     1545.73     1708.44     19.38 o 
   3   8   0     2832.25     2767.12     28.75 o 
   4   8   0     6604.70     7587.96     88.45 o 
   5   8   0       46.88       54.24      2.58 o 
   6   8   0      188.24      195.45      4.36 o 
   7   8   0      664.13      607.40     14.26 o 
   8   8   0     6209.26     5521.92     99.98 o 
   9   8   0      945.78      783.65     19.00 o 
  10   8   0      267.60      266.87     13.92 o 
   1   9   0     1708.34     1598.49     14.15 o 
   2   9   0       54.89       65.96      1.56 o 
   3   9   0     2846.47     2603.80     27.31 o 
   4   9   0      658.57      797.69     10.92 o 
   5   9   0       37.50       51.39      2.84 o 
   6   9   0      251.86      236.53      5.99 o 
   7   9   0     1337.69     1267.06     27.01 o 
   8   9   0      439.67      388.39     12.06 o 
   9   9   0     3406.84     3272.95     74.23 o 
  10   9   0     2040.37     1949.48     46.96 o 
  11   9   0      840.61      906.62     25.98 o 
   0  10   0      681.00      517.62      6.90 o 
   1  10   0      481.02      478.86      4.82 o 
   2  10   0      619.67      623.59      7.43 o 
   3  10   0      220.14      240.17      3.94 o 
   4  10   0     1386.69     2041.77     27.16 o 
   5  10   0      115.69      108.71      3.72 o 
   6  10   0       55.76       55.72      4.32 o 
   7  10   0      618.46      572.58     15.89 o 
   8  10   0     5718.15     5127.08     94.06 o 
   9  10   0      282.86      288.53     12.29 o 
  10  10   0      856.98      993.67     38.01 o 
  11  10   0       31.76       58.37     15.59 o 
   1  11   0    33268.34    30218.13    275.71 o 
   2  11   0       78.56       75.78      1.90 o 
   3  11   0    13465.90    15781.72    214.41 o 
   4  11   0      241.23      208.84      3.57 o 
   5  11   0      182.22      254.73      6.49 o 
   6  11   0     1034.50      896.68     19.38 o 
   7  11   0    16021.21    14362.15    309.46 o 
   8  11   0     1473.63     1348.23     33.57 o 
   9  11   0      902.56      883.56     25.34 o 
  10  11   0       23.15       60.12     13.31 o 
  11  11   0      443.72      573.64     21.09 o 
   1  12   0      419.34      377.58      5.16 o 
   2  12   0     2596.75     2562.87     27.61 o 
   3  12   0     1388.46     1433.23     17.30 o 
   4  12   0     5457.57     4907.88     62.62 o 
   5  12   0       46.78       40.39      3.94 o 
   6  12   0     1324.66     1044.87     27.88 o 
   7  12   0     3888.63     3326.46     74.00 o 
   8  12   0      878.96      792.57     23.78 o 
   9  12   0       49.88       66.03     11.34 o 
  10  12   0       27.53       13.62     10.89 o 
  11  12   0      491.36      582.63     19.08 o 
   1  13   0     3334.19     2905.26     31.29 o 
   2  13   0      140.81      127.14      2.77 o 
   3  13   0     1807.15     1642.45     18.77 o 
   4  13   0        7.21        0.46      2.69 o 
   5  13   0     1285.73     1224.88     22.64 o 
   6  13   0       35.33       32.62      6.33 o 
   7  13   0       29.05       39.52      8.04 o 
   8  13   0       88.06       91.07     10.01 o 
   9  13   0     1582.19     1656.10     40.43 o 
  10  13   0       66.69       74.53     11.08 o 
  11  13   0       17.20       51.70     10.35 o 
   0  14   0     3040.80     2696.39     51.36 o 
   1  14   0       79.15       59.59      2.31 o 
   2  14   0     1179.90      948.19     13.20 o 
   3  14   0        4.89        8.08      2.77 o 
   4  14   0     2429.60     2372.24     45.40 o 
   5  14   0      150.44      143.79      6.56 o 
   6  14   0      915.23      819.31     19.72 o 
   7  14   0     1110.15      825.34     26.13 o 
   8  14   0     1028.40     1027.24     28.60 o 
   9  14   0      114.25      155.70     10.96 o 
  10  14   0       12.53       22.68     10.51 o 
  11  14   0      446.17      542.58     17.30 o 
   1  15   0     9718.53     8081.64    125.09 o 
   2  15   0      209.43      182.10      3.83 o 
   3  15   0      433.78      379.82      7.51 o 
   4  15   0     1821.37     1699.87     34.78 o 
   5  15   0     1014.32      819.08     24.05 o 
   6  15   0      262.84      244.61     14.98 o 
   7  15   0     4576.42     3589.39     83.06 o 
   8  15   0     2156.00     2173.00     51.32 o 
   9  15   0     3595.71     3965.53     73.58 o 
  10  15   0      198.95      187.26      9.79 o 
   0  16   0     4094.88     3479.39     79.73 o 
   1  16   0       50.15       39.67      4.40 o 
   2  16   0       31.80       36.30      5.50 o 
   3  16   0       30.16       32.32      4.25 o 
   4  16   0     1464.51     1301.12     21.16 o 
   5  16   0       20.59       17.64      6.41 o 
   6  16   0       97.47      100.17      7.36 o 
   7  16   0      755.84      726.38     19.04 o 
   8  16   0     6606.79     7297.50    132.15 o 
   9  16   0      983.38     1163.82     28.56 o 
  10  16   0       99.97      100.78      8.50 o 
   1  17   0     3458.21     3092.21     51.20 o 
   2  17   0       17.91       19.72      5.58 o 
   3  17   0      677.86      607.59     12.29 o 
   4  17   0       70.46       63.53      6.60 o 
   5  17   0      281.16      246.65     11.83 o 
   6  17   0      123.33      120.88      9.56 o 
   7  17   0       48.18       70.02      8.04 o 
   8  17   0      829.74      912.96     24.88 o 
   9  17   0       53.69       63.83      8.84 o 
   0  18   0     7314.70     6385.41    142.58 o 
   1  18   0     1042.08      906.55     18.81 o 
   2  18   0     1760.57     1642.79     30.87 o 
   3  18   0      387.89      335.10      9.44 o 
   4  18   0      431.67      402.73     10.62 o 
   5  18   0     1150.52     1194.54     25.64 o 
   6  18   0       28.47       36.75      7.70 o 
   8  18   0     1372.08     1658.04     33.83 o 
   9  18   0       17.86       13.84      7.70 o 
   1  19   0     5894.84     5245.60     84.92 o 
   2  19   0      472.30      439.37     12.78 o 
   3  19   0      411.43      414.07     10.43 o 
   4  19   0      163.59      140.57      9.71 o 
   5  19   0     3197.36     3198.76     73.32 o 
   6  19   0       24.23       17.94      6.64 o 
   7  19   0     3651.23     4619.09    104.68 o 
   8  19   0     1242.97     1387.71     30.08 o 
   0  20   0     1007.72      818.44     25.45 o 
   1  20   0     1271.61     1108.21     22.11 o 
   2  20   0      189.33      141.63      8.04 o 
   3  20   0     1632.93     1418.32     27.27 o 
   4  20   0     5773.86     5122.37    120.39 o 
   5  20   0       25.81       30.57      8.91 o 
   6  20   0      170.19      159.23      7.17 o 
   7  20   0      893.30      890.65     21.01 o 
   8  20   0     2456.36     3323.01     77.30 o 
   1  21   0       77.15       64.63      8.76 o 
   2  21   0        5.10        6.07      6.60 o 
   3  21   0      499.42      411.87     12.10 o 
   4  21   0       68.37       58.18      9.94 o 
   5  21   0        7.39        9.10      9.18 o 
   6  21   0      237.09      227.50     11.30 o 
   7  21   0        1.33       -1.97      3.00 o 
   0  22   0     2276.34     2325.44     59.44 o 
   1  22   0       43.76       49.12      9.67 o 
   2  22   0       47.34       40.09      7.32 o 
   3  22   0       32.92       32.28      6.26 o 
   4  22   0     4062.76     3729.84     88.07 o 
   5  22   0       15.24       40.28     10.85 o 
   6  22   0     1370.81     1334.77     29.51 o 
   1  23   0     4905.78     4926.13     80.30 o 
   2  23   0       20.61       25.87      6.33 o 
   3  23   0     4206.50     3868.66     73.05 o 
   4  23   0      949.15      847.68     27.46 o 
   5  23   0      316.94      340.87     13.43 o 
   0  24   0     3735.69     4150.70     97.63 o 
   1  24   0       15.42       26.13      6.60 o 
   2  24   0       73.97       50.90      6.52 o 
   3  24   0      124.23       97.17     11.91 o 
   1  25   0       13.26        4.55      4.93 o 
  -9   1   1       80.98      106.20      8.12 o 
  -8   1   1      662.09      829.51     16.69 o 
  -7   1   1     4987.42     6050.12     60.00 o 
  -6   1   1      708.99      921.91      9.94 o 
  -5   1   1    21713.22    31610.63    303.13 o 
  -4   1   1      921.73     1289.36     13.35 o 
  -3   1   1    10120.13    14416.88    147.13 o 
  -2   1   1       87.10       98.62      1.37 o 
  -1   1   1     4307.82     5161.44     52.49 o 
   0   1   1       44.77       51.51      0.72 o 
   1   1   1     9017.16     9379.47     82.61 o 
   2   1   1     1169.60     1367.61     14.72 o 
   3   1   1      251.99      334.35      4.51 o 
   4   1   1       37.35       47.87      1.33 o 
   5   1   1      655.37      867.93     13.73 o 
   6   1   1      353.08      389.80      7.36 o 
   7   1   1    23845.89    27609.63    592.61 o 
   8   1   1     2010.17     2304.31     45.02 o 
   9   1   1        4.98        3.53      6.33 o 
  10   1   1      861.78      704.91     20.56 o 
  11   1   1      522.86      500.44     20.37 o 
 -10   2   1      192.91      220.33     19.42 o 
  -9   2   1      250.75      205.31     10.54 o 
  -8   2   1     2861.01     3395.91     76.58 o 
  -7   2   1      506.83      483.07      8.08 o 
  -6   2   1     5391.38     8647.55     89.21 o 
  -5   2   1     1040.78     1335.11     16.65 o 
  -3   2   1     1387.11     1590.48     19.23 o 
  -2   2   1     7016.34     8069.39    100.44 o 
  -1   2   1        8.29       12.93      0.49 o 
   1   2   1      140.37      154.71      1.82 o 
   2   2   1    33643.58    29302.41    360.82 o 
   3   2   1      437.08      479.24      5.73 o 
   4   2   1     9116.33    10324.43    156.57 o 
   5   2   1       72.71       70.97      1.78 o 
   6   2   1     1789.02     1880.72     27.54 o 
   7   2   1     6823.06     7708.65    137.87 o 
   8   2   1     4736.86     4433.81     82.72 o 
   9   2   1      660.95      553.99     14.38 o 
  10   2   1     1364.66     1114.51     29.47 o 
  11   2   1     2766.62     2177.86     55.49 o 
 -10   3   1      444.95      469.87     23.21 o 
  -9   3   1       88.88       76.35      7.13 o 
  -8   3   1       89.72       84.89      5.95 o 
  -7   3   1      106.83      126.11      5.12 o 
  -6   3   1       68.28       66.41      2.09 o 
  -5   3   1     2829.39     2513.72     32.73 o 
  -4   3   1     1992.49     2741.41     32.51 o 
  -3   3   1    10219.99    11222.75    140.68 o 
  -2   3   1      527.80      550.96      6.56 o 
  -1   3   1     8300.97     9048.16     87.54 o 
   0   3   1      134.82      138.52      1.48 o 
   1   3   1     2138.60     2386.84     19.72 o 
   2   3   1      421.03      515.53      5.95 o 
   3   3   1     2189.43     2792.35     35.58 o 
   4   3   1     1006.23     1064.82     12.36 o 
   5   3   1      626.80      665.01     10.58 o 
   6   3   1       84.13       97.17      3.00 o 
   7   3   1     3461.77     3672.68     70.28 o 
   8   3   1     2298.22     1684.28     40.70 o 
   9   3   1      746.23      686.82     15.06 o 
  10   3   1      585.39      460.88     13.12 o 
  11   3   1      311.48      314.62     22.76 o 
 -10   4   1      923.66     1078.78     39.67 o 
  -8   4   1     1067.23      924.64     21.05 o 
  -7   4   1        6.77        9.94      3.07 o 
  -6   4   1      435.31      496.53      8.31 o 
  -5   4   1       26.31       32.01      0.95 o 
  -4   4   1     1916.57     2692.29     34.36 o 
  -3   4   1        4.58        6.33      0.80 o 
  -2   4   1    10376.42    11995.18    148.87 o 
  -1   4   1       54.80       60.35      0.91 o 
   0   4   1      737.83      784.00      6.90 o 
   1   4   1       16.02       16.39      0.57 o 
   2   4   1     2278.94     2166.55     23.78 o 
   3   4   1       44.83       39.03      0.95 o 
   4   4   1      413.82      456.29      5.54 o 
   5   4   1      208.39      203.87      3.68 o 
   6   4   1     1407.43     1304.54     20.14 o 
   7   4   1       44.12       44.79      3.64 o 
   8   4   1       68.96       58.98      6.75 o 
   9   4   1      443.48      384.45     10.39 o 
  10   4   1       33.92       32.39      9.25 o 
 -10   5   1      271.74      237.13     13.20 o 
  -8   5   1      958.58      854.28     24.77 o 
  -7   5   1     2651.43     2365.38     45.06 o 
  -6   5   1       54.37       48.66      2.12 o 
  -5   5   1     8001.77    10498.30    121.75 o 
  -4   5   1     1414.38     1356.04     19.72 o 
  -2   5   1       85.04       88.87      1.59 o 
  -1   5   1    20389.41    19161.93    167.61 o 
   0   5   1      189.08      200.83      2.12 o 
   1   5   1     4725.32     5349.45     43.81 o 
   2   5   1       31.14       28.60      0.83 o 
   3   5   1     1835.52     2063.35     24.43 o 
   4   5   1       65.87       65.20      1.52 o 
   5   5   1     4595.11     4063.58     63.49 o 
   6   5   1      328.79      276.50      5.80 o 
   7   5   1    12319.65    12497.81    270.21 o 
   8   5   1     5003.56     3997.92     89.40 o 
   9   5   1     2151.11     1729.68     44.42 o 
  10   5   1       55.86       40.51     12.29 o 
 -11   6   1     2484.71     3138.87    102.75 o 
 -10   6   1        5.79       31.14     11.49 o 
  -9   6   1      114.23      112.61     10.51 o 
  -8   6   1     8617.93     6839.35    151.98 o 
  -7   6   1     2795.19     2569.06     48.02 o 
  -6   6   1       84.38      102.52      3.30 o 
  -5   6   1     3315.57     4157.00     58.71 o 
  -4   6   1    18799.04    17094.37    211.80 o 
  -3   6   1      209.13      267.14      3.64 o 
  -2   6   1     8278.05     8991.57     82.88 o 
  -1   6   1       44.89       50.33      0.95 o 
   0   6   1    19252.56    21001.57    170.00 o 
   1   6   1      128.41      157.90      1.86 o 
   2   6   1       66.40       73.24      1.29 o 
   3   6   1      284.68      350.66      4.02 o 
   4   6   1      589.60      714.55      8.72 o 
   5   6   1     1335.42     1363.55     18.32 o 
   6   6   1      393.30      320.35      8.23 o 
   7   6   1     8955.10     7859.49    140.30 o 
   8   6   1    13299.83    12269.33    264.63 o 
   9   6   1     1958.70     1943.68     46.54 o 
  10   6   1      220.76      259.32     13.12 o 
 -11   7   1      609.68      748.87     38.16 o 
  -9   7   1      995.88      932.22     27.84 o 
  -8   7   1     2597.00     2437.71     55.45 o 
  -7   7   1      257.66      255.64      7.62 o 
  -6   7   1      195.52      196.51      4.40 o 
  -5   7   1     1901.32     2245.26     29.93 o 
  -4   7   1       80.89       97.10      2.58 o 
  -3   7   1     4876.49     4327.38     55.15 o 
  -2   7   1        0.69        2.88      0.87 o 
  -1   7   1    14514.26    14216.54    124.90 o 
   0   7   1       29.08       35.99      0.87 o 
   1   7   1      249.21      276.35      3.07 o 
   2   7   1        5.81        6.79      0.87 o 
   3   7   1     1734.72     2433.31     27.27 o 
   4   7   1       39.35       45.82      1.29 o 
   5   7   1      290.41      291.07      6.22 o 
   6   7   1       24.44       27.16      3.91 o 
   7   7   1     3265.80     2913.91     47.18 o 
   8   7   1     2663.29     2461.68     57.16 o 
   9   7   1     2153.70     2038.09     48.32 o 
  10   7   1     1398.23     1445.06     31.14 o 
  11   7   1     2194.98     2155.59     73.32 o 
  12   7   1       46.26       80.33     19.87 o 
 -11   8   1      488.25      554.15     29.43 o 
  -9   8   1       28.17        9.90     10.01 o 
  -8   8   1      956.49      874.87     19.91 o 
  -7   8   1      358.70      356.19     11.23 o 
  -6   8   1     1762.68     2257.85     41.76 o 
  -5   8   1      813.58     1020.45     13.73 o 
  -4   8   1      981.18     1444.23     19.27 o 
  -3   8   1      868.94     1072.41     14.75 o 
  -2   8   1    18611.78    21926.29    210.24 o 
  -1   8   1      108.44      117.62      1.56 o 
   0   8   1     1675.24     1751.19     15.13 o 
   1   8   1      320.03      376.07      3.87 o 
   2   8   1      857.48     1152.90     12.78 o 
   3   8   1      325.14      334.12      4.32 o 
   4   8   1      616.69      619.27      7.43 o 
   5   8   1        2.71        6.90      2.31 o 
   6   8   1        7.74       14.53      3.75 o 
   7   8   1      337.60      293.34      8.88 o 
   8   8   1     2779.41     2469.68     57.27 o 
   9   8   1      263.89      265.01     12.33 o 
  10   8   1      152.67      149.37     11.72 o 
  11   8   1      774.08      709.62     33.45 o 
  12   8   1     1166.10     1299.61     49.91 o 
 -11   9   1     2080.88     2476.51     80.98 o 
 -10   9   1      123.18      128.92     12.29 o 
  -9   9   1      101.12       94.18     10.66 o 
  -8   9   1     2340.41     2238.16     51.09 o 
  -7   9   1    11364.40     9861.47    174.78 o 
  -6   9   1       84.90       83.60      3.87 o 
  -5   9   1     5037.26     6061.04     71.88 o 
  -4   9   1      547.37      568.67      8.34 o 
  -3   9   1     6948.94     7362.66     75.48 o 
  -2   9   1      553.99      614.00      5.80 o 
  -1   9   1    35661.14    35458.09    357.82 o 
   0   9   1     1500.67     1635.13     15.21 o 
   1   9   1     7944.17     8315.63     90.20 o 
   2   9   1       34.03       42.03      1.48 o 
   3   9   1    28877.11    29048.78    310.45 o 
   4   9   1      792.64      783.39     10.54 o 
   5   9   1     1105.55     1524.26     28.98 o 
   6   9   1      183.76      144.32      4.97 o 
   7   9   1     6454.64     5519.00     85.99 o 
   8   9   1     5754.61     5383.02    118.87 o 
   9   9   1      476.60      553.96     17.41 o 
  10   9   1     2152.48     2307.57     55.11 o 
  11   9   1      475.48      535.79     29.28 o 
  12   9   1      899.78     1085.53     46.50 o 
 -10  10   1       60.84       94.52     11.91 o 
  -9  10   1      289.91      280.83     14.03 o 
  -8  10   1      869.33      740.26     18.51 o 
  -7  10   1     2477.71     2134.81     40.96 o 
  -6  10   1      702.95      664.25     11.99 o 
  -5  10   1     1049.67     1154.26     15.48 o 
  -4  10   1    10154.78    11066.90    138.86 o 
  -3  10   1     1307.27     1461.64     18.21 o 
  -2  10   1       54.88       44.30      1.67 o 
  -1  10   1       16.84       17.94      0.99 o 
   1  10   1       22.80       32.39      1.14 o 
   2  10   1     2781.34     3412.45     40.89 o 
   3  10   1     1107.32     1235.28     15.66 o 
   4  10   1     3195.76     2859.18     32.28 o 
   5  10   1     1001.51     1239.90     21.05 o 
   6  10   1     1806.88     1403.46     28.18 o 
   7  10   1     4596.88     4208.39     77.41 o 
   8  10   1     9508.16     8835.03    192.53 o 
   9  10   1      210.66      257.20     12.18 o 
  10  10   1      427.73      460.46     16.01 o 
  11  10   1      288.50      333.36     25.00 o 
  12  10   1      119.68      107.04     25.03 o 
 -11  11   1       48.73       41.91     11.26 o 
 -10  11   1       76.22       93.99     13.20 o 
  -9  11   1      117.89      131.65     15.63 o 
  -8  11   1      133.88       98.92      8.57 o 
  -7  11   1     2263.88     1930.41     37.93 o 
  -6  11   1      652.85      521.49     13.58 o 
  -5  11   1     3005.74     3234.41     52.99 o 
  -4  11   1      115.76      111.40      2.96 o 
  -3  11   1     3417.64     3865.06     43.05 o 
  -2  11   1       11.28        9.56      1.52 o 
  -1  11   1     6040.89     6235.52     58.45 o 
   0  11   1       11.15       11.68      1.18 o 
   1  11   1      156.37      123.42      1.90 o 
   2  11   1        4.23        4.44      1.52 o 
   3  11   1      238.81      338.21      4.36 o 
   4  11   1      176.05      163.89      3.38 o 
   5  11   1       55.52       57.99      3.53 o 
   6  11   1      197.34      177.36      7.05 o 
   7  11   1     3507.10     3120.89     58.18 o 
   8  11   1      902.73      913.94     25.79 o 
   9  11   1       41.00       40.85      9.79 o 
  10  11   1      315.20      340.87     14.34 o 
  11  11   1      495.84      550.96     30.76 o 
 -11  12   1     1213.83     1385.17     34.44 o 
  -9  12   1       49.91       25.18     10.28 o 
  -8  12   1       69.48       56.29      8.69 o 
  -7  12   1      279.08      251.02      9.63 o 
  -6  12   1      174.48      154.83      8.65 o 
  -5  12   1     2182.38     1833.61     35.84 o 
  -4  12   1     3601.67     3624.32     43.92 o 
  -3  12   1        6.19        7.28      2.12 o 
  -2  12   1     2897.38     3561.21     37.66 o 
  -1  12   1      195.88      213.58      3.41 o 
   0  12   1    10643.64    10603.06    103.02 o 
   1  12   1      338.82      323.04      3.98 o 
   2  12   1     3827.38     3805.66     37.82 o 
   3  12   1      167.29      166.24      3.07 o 
   4  12   1      209.37      140.26      3.60 o 
   5  12   1       20.03       12.86      4.06 o 
   6  12   1      916.59      811.34     23.36 o 
   7  12   1     1700.61     1668.50     39.94 o 
   8  12   1      364.89      293.38     11.99 o 
   9  12   1      229.03      230.80     12.78 o 
  10  12   1       47.08       61.03     12.10 o 
  11  12   1       43.76       90.80     12.59 o 
 -11  13   1     2512.80     2989.77     57.65 o 
 -10  13   1       57.41       61.07     11.30 o 
  -8  13   1      428.56      395.07     13.54 o 
  -7  13   1     3161.70     2567.20     62.96 o 
  -6  13   1      187.89      158.35      7.97 o 
  -5  13   1     7443.36     7891.28    177.24 o 
  -4  13   1      690.46      614.00     11.87 o 
  -3  13   1     3540.63     3480.23     55.11 o 
  -2  13   1      119.74      121.03      2.88 o 
  -1  13   1     5224.54     4425.08     41.95 o 
   0  13   1      214.46      186.54      3.03 o 
   1  13   1     4748.52     4650.23     59.36 o 
   2  13   1      999.43     1088.72     12.74 o 
   3  13   1     7607.53     7316.46     92.28 o 
   4  13   1      464.45      411.11      9.33 o 
   5  13   1     1938.19     1659.29     32.20 o 
   6  13   1      581.56      470.63     13.43 o 
   7  13   1    11594.78    11631.97    207.62 o 
   8  13   1      441.03      427.04     13.35 o 
   9  13   1      398.32      460.38     15.51 o 
  10  13   1      100.30      133.51     11.99 o 
  11  13   1     1174.02     1616.58     31.29 o 
 -10  14   1      332.08      403.60     18.85 o 
  -9  14   1     1111.60     1096.23     31.52 o 
  -8  14   1      768.09      699.83     17.94 o 
  -7  14   1       63.02       53.02      7.97 o 
  -6  14   1      282.98      221.66      9.07 o 
  -5  14   1      234.54      210.54      9.07 o 
  -4  14   1    18014.07    15387.79    211.53 o 
  -3  14   1       51.76       48.25      4.25 o 
  -2  14   1     1758.81     1774.40     21.09 o 
  -1  14   1       23.76       21.77      2.35 o 
   0  14   1     6322.58     5324.04     83.75 o 
   1  14   1       34.15       34.89      2.88 o 
   2  14   1      123.98      123.91      3.07 o 
   3  14   1      645.38      626.89      7.97 o 
   4  14   1     5829.70     5707.20    103.62 o 
   5  14   1       26.79       28.22      5.61 o 
   6  14   1     2237.38     2283.83     54.16 o 
   7  14   1     1343.40     1353.54     28.75 o 
   8  14   1     2130.00     2264.11     45.97 o 
   9  14   1      678.18      774.59     21.01 o 
  10  14   1       89.95       85.91     10.20 o 
 -10  15   1       11.92       28.14      8.95 o 
  -9  15   1      128.64      122.02     12.02 o 
  -8  15   1       41.91       63.08      9.10 o 
  -7  15   1      562.77      595.75     19.76 o 
  -6  15   1       35.42       16.73      7.32 o 
  -5  15   1       26.95       39.71      5.80 o 
  -4  15   1      103.95      101.08      6.64 o 
  -3  15   1      609.68      529.07      9.75 o 
  -2  15   1      154.43      131.31      4.29 o 
  -1  15   1      463.56      419.38     10.51 o 
   0  15   1      219.16      178.46      5.80 o 
   1  15   1       11.19        6.83      3.64 o 
   2  15   1      135.49      101.76      5.04 o 
   3  15   1      350.79      375.76      7.47 o 
   4  15   1       62.76       71.00      4.70 o 
   5  15   1     1301.14     1279.81     26.51 o 
   6  15   1        6.19       -3.38      4.78 o 
   7  15   1       97.92      106.92      9.75 o 
   8  15   1      386.71      372.65     12.82 o 
   9  15   1      191.84      207.06     15.85 o 
  10  15   1      159.47      221.20     13.69 o 
 -10  16   1       44.66       35.46      7.85 o 
  -8  16   1     1420.49     1231.37     34.17 o 
  -7  16   1       12.48       19.38      8.38 o 
  -6  16   1      332.87      333.85     11.83 o 
  -5  16   1      448.17      425.83     10.77 o 
  -4  16   1      791.49      689.10     13.69 o 
  -3  16   1       10.07       10.20      4.10 o 
  -2  16   1     1574.39     1466.57     22.95 o 
  -1  16   1      512.53      456.89     11.38 o 
   0  16   1      452.36      416.35     10.35 o 
   1  16   1     1022.81      889.02     17.33 o 
   2  16   1     1510.14     1429.51     25.68 o 
   3  16   1        7.37        4.25      4.21 o 
   4  16   1     2607.01     2687.09     50.52 o 
   5  16   1      103.02       85.95      7.13 o 
   6  16   1      703.71      727.22     16.31 o 
   7  16   1      230.56      286.25     12.25 o 
   8  16   1     1461.52     1769.24     40.09 o 
   9  16   1      572.20      667.02     18.13 o 
  10  16   1       72.87       95.92      9.29 o 
  -9  17   1     1356.85     1471.58     37.28 o 
  -8  17   1     1336.25     1312.31     28.48 o 
  -7  17   1     2933.61     2584.76     63.61 o 
  -6  17   1      582.25      434.25     18.70 o 
  -5  17   1     6130.29     5758.94    104.80 o 
  -4  17   1       86.58       87.96      6.98 o 
  -3  17   1      182.38      164.88      6.18 o 
  -2  17   1        6.28       23.36      6.14 o 
  -1  17   1     6151.39     5579.57     89.21 o 
   0  17   1      165.20      148.53      7.59 o 
   1  17   1      944.30      855.64     17.49 o 
   2  17   1      113.89      101.65      5.35 o 
   3  17   1     1294.95     1181.46     22.30 o 
   4  17   1      145.32      142.77      8.19 o 
   5  17   1     2307.53     2385.21     46.24 o 
   6  17   1       22.60       45.17      8.42 o 
   7  17   1     4493.99     5409.88     99.91 o 
   8  17   1     4675.59     5868.86    106.51 o 
   9  17   1      408.51      474.11     14.64 o 
  -9  18   1       57.20       76.47      7.74 o 
  -8  18   1     2476.93     3084.36     73.24 o 
  -7  18   1     2175.70     1972.85     34.14 o 
  -6  18   1     1888.68     1402.17     37.70 o 
  -5  18   1      794.80      716.56     14.72 o 
  -4  18   1     3141.47     2813.93     54.35 o 
  -3  18   1       97.70       75.06      6.94 o 
  -2  18   1       23.18       22.26      6.41 o 
  -1  18   1      197.72      181.76      7.55 o 
   0  18   1     2323.18     2130.90     37.17 o 
   1  18   1      111.40       99.26      6.71 o 
   2  18   1      881.47      833.65     17.22 o 
   3  18   1     1833.18     1651.36     34.93 o 
   4  18   1     1689.70     1624.09     41.15 o 
   5  18   1        4.52       -4.85      4.85 o 
   6  18   1      541.17      594.24     14.87 o 
   7  18   1      734.06      904.08     21.85 o 
   8  18   1     5960.18     7358.11    162.00 o 
   9  18   1       61.43       70.13      8.00 o 
  -8  19   1      108.82      101.12      9.75 o 
  -7  19   1      558.32      533.36     13.01 o 
  -6  19   1       53.76       67.86      7.47 o 
  -5  19   1       14.17       14.15      6.56 o 
  -4  19   1      272.41      250.56     10.73 o 
  -3  19   1     4751.06     4120.55     67.17 o 
  -2  19   1      203.60      175.08      8.42 o 
  -1  19   1     8630.64     7871.40    124.98 o 
   0  19   1      214.31      176.79      8.65 o 
   1  19   1     1758.54     1538.48     28.52 o 
   2  19   1      302.59      301.16     10.89 o 
   3  19   1     1399.54     1231.94     27.01 o 
   4  19   1        2.32        3.03     10.09 o 
   5  19   1      648.12      592.42     22.49 o 
   6  19   1       14.05       18.28     10.17 o 
   7  19   1      693.75      685.84     19.99 o 
   8  19   1      219.64      255.07     11.83 o 
  -7  20   1      135.17      135.75      6.60 o 
  -6  20   1      252.86      242.22      8.23 o 
  -5  20   1      451.32      383.77     10.47 o 
  -4  20   1     2296.12     1834.52     37.82 o 
  -3  20   1        2.15        2.09      5.20 o 
  -2  20   1      249.95      246.84      9.18 o 
  -1  20   1       15.53       24.39      7.43 o 
   0  20   1    11722.40    10486.69    163.70 o 
   1  20   1     2286.77     2019.27     36.79 o 
   2  20   1     2419.16     2171.45     38.88 o 
   3  20   1       72.71       53.86      8.95 o 
   4  20   1      141.60      109.05      9.44 o 
   5  20   1       54.48       46.05      9.82 o 
   6  20   1     2147.45     2398.22     57.92 o 
   7  20   1     1477.45     1847.11     39.86 o 
  -7  21   1     1523.65     1578.46     26.89 o 
  -6  21   1       90.63       93.61      6.52 o 
  -5  21   1      421.06      429.59     18.24 o 
  -4  21   1      861.76      767.53     18.85 o 
  -3  21   1     2410.24     2344.55     39.94 o 
  -2  21   1       73.82       70.47      7.51 o 
  -1  21   1     6175.49     5769.44     93.38 o 
   0  21   1      312.29      260.95      9.79 o 
   1  21   1     5969.52     5335.12     85.61 o 
   2  21   1      138.15      125.28      8.38 o 
   3  21   1     8477.62     6996.79    156.88 o 
   4  21   1      119.62      119.63     10.09 o 
   5  21   1       49.96       45.33      9.79 o 
   6  21   1     1423.40     1534.42     34.59 o 
   7  21   1     3943.03     5002.40     96.42 o 
  -6  22   1      148.81      172.50      9.10 o 
  -5  22   1       94.63       82.12      9.67 o 
  -4  22   1     2810.88     2709.02     53.48 o 
  -3  22   1       19.57       19.00      6.87 o 
  -2  22   1      153.57      141.78      9.14 o 
  -1  22   1       32.02       28.64      6.71 o 
   0  22   1     7177.72     6784.85    107.64 o 
   1  22   1      101.19      102.98      8.53 o 
   2  22   1      242.87      201.52     10.05 o 
   3  22   1      845.02      831.56     28.33 o 
   4  22   1     1190.89     1231.48     38.92 o 
   5  22   1        1.95       -0.53      7.09 o 
   6  22   1     1207.57     1211.12     29.62 o 
  -5  23   1        6.50       13.65      8.42 o 
  -4  23   1        0.68       -6.68      6.68 o 
  -3  23   1      168.21      185.74      7.85 o 
  -2  23   1        8.20        2.81      9.07 o 
  -1  23   1       26.86       14.56      6.98 o 
   0  23   1       75.70       61.45     10.66 o 
   1  23   1        2.18       26.55      8.00 o 
   2  23   1      154.13      166.28     15.36 o 
   3  23   1      355.60      410.85     20.33 o 
   4  23   1      194.11      206.49     14.30 o 
   5  23   1      198.89      239.03     14.22 o 
  -3  24   1        0.32       -4.10      4.10 o 
  -2  24   1        4.84        5.58      5.27 o 
  -1  24   1        3.81        5.84      7.17 o 
   0  24   1     3560.51     3791.70     62.73 o 
   1  24   1       36.42       29.85      9.67 o 
   2  24   1      208.95      229.21     20.52 o 
   3  24   1      284.91      285.00     16.27 o 
 -10   0   2       93.70      113.98     14.68 o 
  -9   0   2       98.05       68.35     15.63 o 
  -8   0   2     8084.84     7945.36    173.68 o 
  -7   0   2     3556.34     4619.77     82.61 o 
  -6   0   2       67.56       53.97      3.45 o 
  -5   0   2     6338.90     8186.44    125.24 o 
  -3   0   2      929.66     1374.33     25.98 o 
  -2   0   2     1767.80     2260.16     41.12 o 
  -1   0   2      334.04      381.87      6.22 o 
   0   0   2    22095.60    24070.23    298.27 o 
   1   0   2     2218.21     2558.28     33.00 o 
   3   0   2     8444.05     7802.71    120.58 o 
   4   0   2      441.99      326.68      7.70 o 
   5   0   2       86.24       83.48      3.26 o 
   6   0   2     2557.31     1825.08     43.66 o 
  10   0   2      181.53      147.39     24.24 o 
  11   0   2      321.83      292.62     28.52 o 
 -10   1   2       22.82       14.60      6.52 o 
  -9   1   2      410.54      446.50     26.44 o 
  -8   1   2     1262.89     1261.90     26.97 o 
  -7   1   2      143.53      145.95      4.44 o 
  -6   1   2        6.46        6.79      2.31 o 
  -5   1   2     1590.22     1652.01     17.94 o 
  -4   1   2      718.21     1014.72     11.04 o 
  -3   1   2       60.58       96.42      1.63 o 
  -2   1   2        1.11        3.00      0.83 o 
  -1   1   2     1475.89     1405.88     14.15 o 
   0   1   2      322.57      359.99      3.68 o 
   2   1   2      738.39      742.43      9.48 o 
   3   1   2    16672.97    15430.84    149.63 o 
   4   1   2      112.26       96.34      2.20 o 
   5   1   2      132.61      154.49      3.26 o 
   6   1   2     1719.19     1331.77     22.99 o 
   7   1   2    14198.93    10997.56    168.03 o 
   8   1   2     1086.11     1085.34     26.63 o 
   9   1   2      845.38     1036.64     22.19 o 
  10   1   2      329.31      327.71     15.70 o 
  11   1   2      239.63      244.49     14.83 o 
  12   1   2      108.96      101.84     17.94 o 
 -10   2   2     1193.08      841.50     40.13 o 
  -9   2   2      314.49      315.08     13.62 o 
  -8   2   2      306.18      358.51     12.78 o 
  -7   2   2      378.65      493.34      8.99 o 
  -6   2   2      173.15      192.04      3.57 o 
  -5   2   2      914.12     1075.63     11.80 o 
  -4   2   2       32.60       47.53      1.56 o 
  -3   2   2       29.49       33.72      1.14 o 
  -2   2   2     6965.28     7418.87     85.61 o 
  -1   2   2      266.05      319.06      3.83 o 
   0   2   2     4109.24     4842.65     47.56 o 
   1   2   2     3156.17     3327.19     31.22 o 
   2   2   2    24304.80    24062.38    231.94 o 
   3   2   2      669.50      650.98      7.09 o 
   4   2   2       29.46       31.37      1.86 o 
   5   2   2       46.10       52.65      2.20 o 
   6   2   2      124.71      113.45      3.98 o 
   7   2   2       26.20       28.26      4.21 o 
   8   2   2        1.61        4.74      5.01 o 
   9   2   2        0.42        0.15      5.23 o 
  10   2   2       27.77       30.61     13.16 o 
  11   2   2       17.39       44.07     14.19 o 
  12   2   2        0.43        2.96     10.89 o 
  -8   3   2     1644.61     1467.52     38.38 o 
  -7   3   2     2683.76     2754.99     44.83 o 
  -6   3   2      124.07      150.62      4.36 o 
  -5   3   2    27526.74    28189.57    381.30 o 
  -4   3   2     3125.46     3741.52     44.23 o 
  -3   3   2      939.51      999.78     11.68 o 
  -2   3   2      265.28      334.42      4.10 o 
  -1   3   2    18129.78    22976.85    231.97 o 
   0   3   2      370.71      399.05      3.75 o 
   1   3   2     1014.54     1101.43      9.98 o 
   2   3   2       16.14       16.35      1.10 o 
   3   3   2     2519.91     2140.34     24.01 o 
   4   3   2     3283.05     2893.73     37.63 o 
   5   3   2       51.99       57.35      2.24 o 
   6   3   2     1771.48     1592.95     23.52 o 
   7   3   2     4470.41     3599.90     66.07 o 
   8   3   2     1667.57     1223.10     25.60 o 
   9   3   2       72.71       66.30      8.61 o 
  10   3   2     1608.06     1416.62     36.56 o 
  12   3   2       64.96       29.62      9.22 o 
 -10   4   2       79.23       83.22     11.42 o 
  -7   4   2      176.63      155.43      5.99 o 
  -6   4   2     7256.41     7605.18    104.42 o 
  -5   4   2      695.56      720.27      7.59 o 
  -4   4   2    32415.09    35708.64    441.50 o 
  -3   4   2       68.57       66.64      1.40 o 
  -2   4   2     1959.18     2208.12     24.73 o 
  -1   4   2      471.47      532.26      5.08 o 
   0   4   2     3255.70     3891.57     42.67 o 
   1   4   2      442.61      458.68      4.21 o 
   2   4   2      193.56      210.77      3.00 o 
   3   4   2      377.54      322.40      4.40 o 
   4   4   2    29323.16    27008.53    290.01 o 
   5   4   2      873.97      782.52     12.52 o 
   6   4   2     4734.90     3961.32     62.39 o 
   7   4   2     5188.04     4434.94     69.49 o 
   8   4   2     3414.58     2556.20     48.81 o 
   9   4   2      165.05      164.39      9.29 o 
  10   4   2     1267.74     1094.48     24.77 o 
  11   4   2     2561.26     2487.70     59.47 o 
  12   4   2      365.29      436.98     24.39 o 
 -10   5   2      687.88      676.96     24.39 o 
  -9   5   2      110.15      133.89     11.00 o 
  -8   5   2      199.93      216.35      8.31 o 
  -7   5   2     3851.32     3720.28     68.27 o 
  -6   5   2      617.14      693.95     10.62 o 
  -5   5   2    17933.22    17492.71    217.45 o 
  -4   5   2       25.22       18.70      1.56 o 
  -3   5   2     1822.48     2490.66     25.15 o 
  -2   5   2      120.64      132.07      2.09 o 
  -1   5   2     1774.54     1815.33     16.16 o 
   0   5   2       88.87       89.74      1.40 o 
   1   5   2      640.58      774.51      7.55 o 
   2   5   2       16.12       20.90      0.95 o 
   3   5   2      303.23      292.43      3.53 o 
   4   5   2     2448.98     2175.24     24.54 o 
   5   5   2     4747.15     4420.91     62.89 o 
   6   5   2      971.43      845.71     13.01 o 
   7   5   2     5161.36     4291.31     59.93 o 
   8   5   2     1712.82     1417.94     25.53 o 
   9   5   2       25.85       38.76      7.66 o 
  10   5   2      673.26      574.93     20.29 o 
  11   5   2      378.82      370.00     15.10 o 
  12   5   2      167.51      196.62     21.13 o 
 -11   6   2       25.23       31.90     14.79 o 
 -10   6   2      212.88      204.82     15.06 o 
  -9   6   2      672.68      663.53     21.24 o 
  -8   6   2     1023.57      939.43     20.56 o 
  -7   6   2       20.67       21.81      5.80 o 
  -6   6   2       31.93       28.75      2.77 o 
  -5   6   2       50.37       47.98      2.50 o 
  -4   6   2     6105.28     6752.04     69.22 o 
  -3   6   2      102.14      123.19      2.16 o 
  -2   6   2       44.16       32.20      1.25 o 
  -1   6   2       36.49       39.94      1.33 o 
   0   6   2       46.04       46.80      1.33 o 
   1   6   2       64.59       60.50      1.25 o 
   2   6   2     1489.56     1746.45     17.71 o 
   3   6   2       95.48      117.20      2.39 o 
   4   6   2      118.39      130.97      2.54 o 
   5   6   2      265.74      230.84      5.46 o 
   6   6   2     1108.71     1023.25     16.42 o 
   7   6   2      484.15      474.72     12.29 o 
   8   6   2       24.50       29.17      7.55 o 
   9   6   2        0.03        5.20      8.08 o 
  10   6   2      196.25      189.53     12.06 o 
  11   6   2       19.83       17.83      9.63 o 
  12   6   2      954.65      705.86     29.58 o 
 -10   7   2      328.90      304.27     17.14 o 
  -8   7   2      200.58      177.58      8.88 o 
  -7   7   2     1631.29     1394.88     34.55 o 
  -6   7   2     2302.12     2408.77     35.05 o 
  -5   7   2    19521.28    18720.63    233.07 o 
  -4   7   2       21.89       22.95      1.86 o 
  -3   7   2      178.73      262.43      3.72 o 
  -2   7   2     1658.34     2026.25     20.44 o 
  -1   7   2      500.32      594.46      6.45 o 
   0   7   2        7.16       10.09      0.87 o 
   1   7   2      249.92      207.59      2.66 o 
   2   7   2      561.07      590.44      6.26 o 
   3   7   2    12874.50    13046.19    140.57 o 
   4   7   2      624.23      559.23      8.19 o 
   5   7   2     1593.93     1365.72     20.75 o 
   6   7   2       53.08       45.89      6.07 o 
   7   7   2    11448.98    10201.20    159.30 o 
   8   7   2     3100.07     2792.95     46.58 o 
   9   7   2        5.28       -1.33      8.00 o 
  10   7   2     1400.42     1394.39     30.91 o 
  11   7   2      196.77      208.84     15.97 o 
 -11   8   2     2960.52     3621.86    113.45 o 
  -9   8   2      175.46      164.80     12.25 o 
  -8   8   2     5989.17     5955.98    130.48 o 
  -7   8   2     1023.99      957.56     21.35 o 
  -6   8   2     5271.25     5181.01     79.80 o 
  -5   8   2     1352.56     1528.47     18.24 o 
  -4   8   2    29573.08    33920.44    420.07 o 
  -3   8   2       58.80       57.61      2.01 o 
  -2   8   2     3813.60     4010.18     44.15 o 
  -1   8   2      584.29      673.81      6.87 o 
   0   8   2     1317.83     1250.22     12.02 o 
   1   8   2       23.13       28.52      1.21 o 
   2   8   2     3261.88     3106.32     32.43 o 
   3   8   2     1217.50     1191.66     14.15 o 
   4   8   2     7139.91     6791.22     79.04 o 
   5   8   2      194.93      231.90      5.65 o 
   6   8   2      744.58      593.48     11.45 o 
   7   8   2     4635.57     4237.37     67.48 o 
   8   8   2     4792.30     4228.91     67.44 o 
   9   8   2       46.79       36.53      8.23 o 
  10   8   2     1775.71     1852.46     46.69 o 
  11   8   2     2059.90     2225.00     58.71 o 
 -11   9   2      887.86     1192.76     41.42 o 
  -9   9   2      241.22      246.65     13.54 o 
  -8   9   2     2426.20     2199.25     50.52 o 
  -7   9   2       25.72       26.32      7.43 o 
  -6   9   2       50.42       64.52      4.93 o 
  -5   9   2    10835.88    12304.79    170.30 o 
  -4   9   2      313.52      317.58      5.01 o 
  -3   9   2     4709.54     5218.79     61.52 o 
  -2   9   2       98.50      102.18      2.28 o 
  -1   9   2     1997.34     2117.97     20.52 o 
   0   9   2       22.98       26.25      1.37 o 
   1   9   2       13.96       14.34      1.44 o 
   2   9   2      423.09      403.30      4.89 o 
   3   9   2     5327.64     6096.13     71.31 o 
   4   9   2     1235.23     1163.10     13.62 o 
   5   9   2     1365.77     1458.72     23.10 o 
   6   9   2      609.38      549.25     11.61 o 
   7   9   2     1030.28      910.19     18.40 o 
   8   9   2       32.64       24.69      8.23 o 
   9   9   2     1278.06     1381.23     29.58 o 
  10   9   2      296.58      331.88     13.84 o 
  11   9   2     1227.31     1422.04     39.22 o 
 -11  10   2      302.85      318.45     14.75 o 
 -10  10   2      326.15      318.49     15.25 o 
  -9  10   2     1865.63     1682.27     42.90 o 
  -8  10   2     3471.88     3297.15     73.73 o 
  -7  10   2       48.84       61.03      7.28 o 
  -6  10   2        6.99        6.03      4.82 o 
  -5  10   2      164.73      160.44      5.20 o 
  -4  10   2      295.89      317.20      5.01 o 
  -3  10   2      170.60      200.04      3.72 o 
  -2  10   2     3058.50     3349.03     40.09 o 
  -1  10   2       73.22       71.69      2.09 o 
   0  10   2    11609.04    12684.92    117.09 o 
   1  10   2        3.78        4.48      1.29 o 
   2  10   2      115.14      152.25      2.81 o 
   3  10   2      412.57      412.75      5.54 o 
   4  10   2     1702.10     1490.65     20.60 o 
   5  10   2      916.24      916.67     18.43 o 
   6  10   2       55.78       44.49      7.13 o 
   7  10   2       91.19       77.34      7.74 o 
   8  10   2      675.57      644.76     17.94 o 
   9  10   2      168.80      186.80     10.58 o 
  10  10   2     3592.04     3975.58     73.62 o 
  11  10   2      299.35      300.85     17.37 o 
 -10  11   2        3.11       13.73     11.00 o 
  -8  11   2      506.95      469.64     13.46 o 
  -7  11   2     4545.88     4207.48     93.08 o 
  -6  11   2       27.01       39.26      5.92 o 
  -5  11   2    18999.17    16589.38    292.47 o 
  -4  11   2      778.39      716.67     12.67 o 
  -3  11   2     2602.03     2224.55     25.75 o 
  -2  11   2       57.89       68.99      2.73 o 
  -1  11   2     9890.48     9803.82    100.59 o 
   0  11   2      684.07      696.42      7.36 o 
   1  11   2      995.91      977.51     10.77 o 
   2  11   2      280.22      273.62      3.53 o 
   3  11   2    22193.21    19859.33    246.54 o 
   4  11   2     1560.72     1347.59     16.84 o 
   5  11   2     2673.55     2700.86     40.13 o 
   6  11   2     1436.73     1246.69     23.17 o 
   7  11   2     4906.17     4705.42     73.85 o 
   8  11   2     2228.90     2238.20     44.79 o 
   9  11   2      507.30      576.07     16.69 o 
  10  11   2     2020.32     2432.21     47.15 o 
  11  11   2      499.92      628.83     18.43 o 
 -11  12   2     1459.47     1595.26     43.13 o 
 -10  12   2      354.83      376.45     17.67 o 
  -9  12   2      285.33      326.27     14.91 o 
  -8  12   2      753.12      729.38     18.62 o 
  -7  12   2      602.57      515.95     14.34 o 
  -6  12   2     1231.36     1173.07     19.84 o 
  -5  12   2     1733.20     1404.06     28.79 o 
  -4  12   2    13003.01    11632.61    160.82 o 
  -3  12   2       63.06       64.02      3.34 o 
  -2  12   2      664.71      661.67      9.22 o 
  -1  12   2       66.06       74.30      2.50 o 
   0  12   2    20582.43    20646.67    210.24 o 
   1  12   2        0.81        3.87      1.37 o 
   2  12   2     5308.09     5550.40     65.73 o 
   3  12   2     1738.24     1602.01     20.94 o 
   4  12   2     6282.41     5217.65     73.43 o 
   5  12   2      129.47      126.57      6.37 o 
   6  12   2     8868.93     8320.79    116.10 o 
   7  12   2     3722.35     3735.87     69.83 o 
   8  12   2     1527.94     1647.64     33.83 o 
   9  12   2      649.26      747.58     24.01 o 
  10  12   2       98.14      121.03     11.38 o 
  11  12   2      349.80      434.48     15.29 o 
 -10  13   2       14.28       53.90     10.66 o 
  -9  13   2      105.17       66.87     11.04 o 
  -8  13   2      147.48      142.73      9.60 o 
  -7  13   2      871.29      768.45     19.04 o 
  -6  13   2        0.24       -3.64      3.64 o 
  -5  13   2      778.94      717.70     16.01 o 
  -4  13   2       96.34      104.08      5.04 o 
  -3  13   2      254.26      231.86      6.26 o 
  -2  13   2       94.68       87.77      3.41 o 
  -1  13   2      111.96      116.97      3.64 o 
   0  13   2       10.82       12.21      2.47 o 
   1  13   2      840.42      763.78      9.94 o 
   2  13   2       51.10       48.17      2.66 o 
   3  13   2     1854.87     1585.44     20.79 o 
   4  13   2     1017.04      857.28     15.51 o 
   5  13   2      561.39      543.87     11.38 o 
   6  13   2      505.75      479.61     11.87 o 
   7  13   2      330.18      344.32     14.07 o 
   8  13   2      242.16      241.91     13.58 o 
   9  13   2        1.01       42.75     11.08 o 
  10  13   2      696.88      849.77     21.85 o 
 -10  14   2      385.77      410.66     17.07 o 
  -9  14   2       98.62       90.04     14.91 o 
  -8  14   2      447.68      416.35     13.77 o 
  -7  14   2        2.24       -4.89      4.89 o 
  -6  14   2       73.08       76.69      6.56 o 
  -5  14   2      256.52      215.74      7.93 o 
  -4  14   2     5427.68     5008.40     72.44 o 
  -3  14   2       79.14       60.50      5.04 o 
  -2  14   2     1604.97     1467.33     23.06 o 
  -1  14   2        0.02       -1.97      1.97 o 
   0  14   2     2203.05     1986.43     26.93 o 
   1  14   2       99.92       93.69      4.63 o 
   2  14   2     3216.47     2646.51     43.58 o 
   3  14   2       15.39       14.00      3.64 o 
   4  14   2      263.17      273.01      8.88 o 
   5  14   2       46.10       38.65      6.49 o 
   6  14   2      534.97      496.42     13.81 o 
   7  14   2      504.24      542.61     17.03 o 
   8  14   2      100.43      115.38     12.21 o 
   9  14   2       73.96       86.78     11.15 o 
  10  14   2       35.01       62.96     10.28 o 
 -10  15   2       42.06       38.50      9.63 o 
  -9  15   2     2803.69     2655.80     62.89 o 
  -8  15   2     1365.64     1373.30     29.66 o 
  -7  15   2      128.31      125.77      8.34 o 
  -6  15   2      186.72      192.57      8.34 o 
  -5  15   2     7380.74     7297.72    164.54 o 
  -4  15   2       29.42       25.56      5.12 o 
  -3  15   2     2851.00     2638.43     39.75 o 
  -2  15   2       33.04       42.63      4.29 o 
  -1  15   2     5046.11     4288.99     61.07 o 
   0  15   2       96.39       84.54      6.03 o 
   1  15   2       38.63       55.38      5.88 o 
   2  15   2      104.92      111.74      5.95 o 
   3  15   2     5833.21     5393.34     98.54 o 
   4  15   2      234.83      222.26      7.51 o 
   5  15   2       64.68       80.45      7.51 o 
   6  15   2      864.02      946.52     22.68 o 
   7  15   2     3110.12     3522.98     66.57 o 
   8  15   2     2195.59     2787.76     53.02 o 
   9  15   2      151.80      210.09     14.56 o 
  10  15   2      403.01      529.30     16.46 o 
  -9  16   2      744.62      731.27     22.49 o 
  -8  16   2     4727.64     4439.84     84.47 o 
  -7  16   2      355.10      310.68     10.81 o 
  -6  16   2     2292.42     1874.23     38.16 o 
  -5  16   2      435.91      430.42     11.11 o 
  -4  16   2     2054.74     1934.99     34.06 o 
  -3  16   2       41.55       30.53      4.97 o 
  -2  16   2     1037.65      988.78     20.71 o 
  -1  16   2      663.52      599.24     12.59 o 
   0  16   2     6038.56     5411.17     97.67 o 
   1  16   2      187.61      167.15      7.02 o 
   2  16   2      250.30      246.01      9.56 o 
   3  16   2       56.84       48.47      5.95 o 
   4  16   2     1831.02     1776.30     34.97 o 
   5  16   2      374.05      383.69     10.28 o 
   6  16   2     1195.44     1328.47     29.58 o 
   7  16   2     2390.58     2947.25     56.25 o 
   8  16   2     2690.44     3325.14     62.36 o 
   9  16   2      187.83      200.19     13.81 o 
  -9  17   2      113.30      114.85     10.01 o 
  -8  17   2      221.54      179.67      9.56 o 
  -7  17   2     1702.75     1486.79     27.50 o 
  -6  17   2      437.56      382.29     11.38 o 
  -5  17   2     1133.69     1085.15     23.86 o 
  -4  17   2      155.17      148.53      8.34 o 
  -3  17   2       17.29       24.20      5.61 o 
  -2  17   2      336.15      302.26      8.80 o 
  -1  17   2     1981.30     1935.64     37.93 o 
   0  17   2       43.09       53.02      6.30 o 
   1  17   2     1783.37     1661.15     30.31 o 
   2  17   2      265.55      236.03      9.60 o 
   3  17   2       21.87       31.71      7.62 o 
   4  17   2      294.16      252.72     11.30 o 
   5  17   2       41.07       28.90      7.85 o 
   6  17   2       80.15       96.83     10.35 o 
   7  17   2      487.31      602.09     18.85 o 
   8  17   2        3.08      -11.64     11.64 o 
   9  17   2       43.27       31.97      8.72 o 
  -8  18   2      249.99      249.92     11.23 o 
  -7  18   2      253.92      240.21      9.48 o 
  -6  18   2      358.15      352.21     11.49 o 
  -5  18   2     1197.17     1044.34     23.90 o 
  -4  18   2     2716.96     2357.34     37.47 o 
  -3  18   2      245.36      183.88      7.13 o 
  -2  18   2      120.93      158.13      8.69 o 
  -1  18   2     1021.87      928.81     19.84 o 
   0  18   2     4837.75     4512.24     73.17 o 
   1  18   2      106.81       93.61      7.85 o 
   2  18   2     7252.22     6605.97    145.91 o 
   3  18   2     1334.30     1182.94     35.62 o 
   4  18   2      718.62      696.34     20.67 o 
   5  18   2      373.45      392.15     13.62 o 
   6  18   2      345.14      373.49     13.20 o 
   7  18   2      405.86      507.23     14.72 o 
   8  18   2      546.25      701.31     20.10 o 
  -8  19   2      445.12      495.09     14.41 o 
  -7  19   2      736.07      739.01     18.77 o 
  -6  19   2       93.52       90.42      7.55 o 
  -5  19   2     7504.76     6612.46    124.26 o 
  -4  19   2       14.29       24.96      7.32 o 
  -3  19   2     1494.26     1479.69     28.86 o 
  -2  19   2      271.88      247.49     10.01 o 
  -1  19   2     1117.91     1060.99     22.11 o 
   0  19   2      725.38      679.88     16.88 o 
   1  19   2       33.38       43.28      7.51 o 
   2  19   2       15.49       26.66      7.51 o 
   3  19   2     9171.47     6862.79    156.19 o 
   4  19   2       72.74       78.59     11.26 o 
   5  19   2      480.33      378.68     13.46 o 
   6  19   2       57.17      100.40     18.36 o 
   7  19   2     2924.40     3279.62     63.95 o 
   8  19   2     2882.65     3949.64     91.37 o 
  -7  20   2       92.40       87.73      5.95 o 
  -6  20   2      145.94      147.51      7.09 o 
  -5  20   2      188.35      182.21      8.80 o 
  -4  20   2     7664.95     6796.11    153.20 o 
  -3  20   2        5.20        4.29      4.82 o 
  -2  20   2     2846.39     2298.32     44.72 o 
  -1  20   2       32.46       34.40      7.05 o 
   0  20   2     1735.14     1437.82     28.03 o 
   1  20   2        5.47       -0.68      4.44 o 
   2  20   2       79.83      124.14     12.25 o 
   3  20   2      978.78     1060.99     34.21 o 
   5  20   2      521.55      523.23     20.63 o 
   6  20   2     2848.28     3370.01     84.47 o 
   7  20   2      635.22      707.34     20.18 o 
  -6  21   2       64.32       74.57      6.22 o 
  -5  21   2     1093.02     1069.00     22.26 o 
  -4  21   2       70.85       66.19     11.99 o 
  -3  21   2        0.61        7.36     10.35 o 
  -2  21   2      325.75      300.02     10.96 o 
  -1  21   2      518.17      429.97     13.20 o 
   0  21   2      307.52      262.20      9.14 o 
   1  21   2      423.38      404.55     27.16 o 
   2  21   2        7.02        0.30     10.96 o 
   3  21   2      109.00      165.71     23.02 o 
   4  21   2      298.72      290.65     18.40 o 
   5  21   2        2.60       19.31     12.93 o 
   6  21   2       39.83        8.42      9.56 o 
  -5  22   2       91.17      109.20     12.55 o 
  -4  22   2     3630.71     3528.78     67.63 o 
  -3  22   2      123.58      108.21      7.89 o 
  -2  22   2      276.01      283.44     12.44 o 
  -1  22   2        0.07       -6.33     11.99 o 
   0  22   2     2552.33     2473.32     66.45 o 
   1  22   2      102.47      142.16     15.66 o 
   2  22   2      539.86      559.49     25.98 o 
   3  22   2      634.27      723.31     26.93 o 
   4  22   2     1300.32     1477.00     42.90 o 
   5  22   2       14.17       13.31     11.57 o 
  -4  23   2       36.94       21.77      8.04 o 
  -3  23   2     4437.02     4092.06     66.03 o 
  -2  23   2        1.73       -6.45      6.45 o 
  -1  23   2     5485.36     6123.97    115.12 o 
   0  23   2      181.65      161.81     10.32 o 
   1  23   2      118.06      140.19     14.19 o 
   2  23   2      290.70      360.06     19.19 o 
   4  23   2      357.46      412.78     19.31 o 
  -2  24   2      269.81      293.95     10.54 o 
  -1  24   2      152.21      172.24      8.91 o 
   0  24   2     2256.64     2694.98     67.40 o 
   1  24   2      229.67      309.58     21.20 o 
   2  24   2      926.56      993.67     33.53 o 
 -10   1   3       34.09       20.14     18.55 o 
  -9   1   3     1427.11     1374.78     52.30 o 
  -8   1   3     1989.92     1844.91     36.98 o 
  -7   1   3      421.73      425.91     17.49 o 
  -6   1   3      687.61      875.44     16.58 o 
  -5   1   3    12622.46    14307.15    165.60 o 
  -4   1   3      315.53      410.17      5.27 o 
  -3   1   3       91.48       97.40      2.43 o 
  -2   1   3      297.80      354.68      4.02 o 
  -1   1   3     2219.44     2420.49     27.08 o 
   0   1   3        5.97        7.02      1.21 o 
   1   1   3     2723.08     3842.15     42.37 o 
   2   1   3     1553.10     1512.88     16.20 o 
   4   1   3      974.04      785.74     10.28 o 
   5   1   3      174.32      188.32      4.93 o 
   6   1   3      935.25      752.55     11.91 o 
   7   1   3     1358.86     1161.43     18.89 o 
   8   1   3       47.75       58.94      6.60 o 
   9   1   3     3822.72     3685.99     59.02 o 
  10   1   3     1091.82     1076.85     20.22 o 
  11   1   3      178.74      183.99     13.62 o 
  12   1   3      121.84      156.04     16.01 o 
  -9   2   3     2040.51     1899.27     70.59 o 
  -8   2   3     2983.13     2658.00     63.53 o 
  -7   2   3      160.19      151.72      9.44 o 
  -6   2   3     9031.62     9614.44    209.26 o 
  -5   2   3      133.04      147.39      3.15 o 
  -4   2   3    26899.74    32871.05    351.38 o 
  -3   2   3      136.16      153.61      3.03 o 
  -2   2   3     1149.01     1282.27     16.08 o 
  -1   2   3       51.45       58.30      1.56 o 
   0   2   3     1787.55     1431.52     15.66 o 
   1   2   3      151.48      166.62      2.16 o 
   2   2   3    17751.42    16650.91    161.35 o 
   3   2   3    12944.76    11795.33    120.12 o 
   4   2   3     3476.35     2640.17     31.97 o 
   5   2   3      310.90      288.98      5.99 o 
   6   2   3     5672.43     4963.11     69.03 o 
   7   2   3     1508.60     1335.18     21.28 o 
   8   2   3      813.91      856.86     17.11 o 
   9   2   3     1521.65     1469.22     26.06 o 
  10   2   3      939.75      760.33     18.55 o 
  11   2   3     2067.86     2200.76     52.68 o 
  12   2   3       54.73       85.95     11.72 o 
 -10   3   3      348.15      323.61     25.07 o 
  -8   3   3       86.66       62.73      8.84 o 
  -7   3   3      552.89      638.31     20.33 o 
  -6   3   3      606.29      636.60     11.30 o 
  -5   3   3     1887.93     1828.57     19.95 o 
  -4   3   3       31.18       31.97      2.09 o 
  -3   3   3     3563.32     4306.78     51.28 o 
  -2   3   3      349.63      387.11      5.04 o 
  -1   3   3      722.18      927.71     11.26 o 
   0   3   3      780.08      970.91      9.86 o 
   1   3   3      554.92      666.72      7.59 o 
   2   3   3     1332.69     1217.22     12.52 o 
   3   3   3    35859.15    32727.34    331.39 o 
   4   3   3     1948.82     1587.34     21.66 o 
   5   3   3        2.94       15.25      2.92 o 
   6   3   3     1802.83     1586.39     27.35 o 
   7   3   3      633.60      566.85     10.96 o 
   8   3   3       23.19       20.22      7.09 o 
   9   3   3      109.90      115.72      8.34 o 
  10   3   3     1253.52     1152.52     32.13 o 
  11   3   3      780.36      756.99     26.78 o 
  12   3   3      291.03      340.19     16.42 o 
 -10   4   3      523.01      488.60     19.15 o 
  -9   4   3      114.02      124.37     13.81 o 
  -7   4   3      363.26      310.37     14.34 o 
  -6   4   3       35.40       52.99      5.58 o 
  -5   4   3      518.58      542.16      7.13 o 
  -4   4   3     3526.22     5224.97     57.99 o 
  -3   4   3      390.29      440.81      5.27 o 
  -2   4   3    11556.90    16613.02    191.05 o 
  -1   4   3        4.40        6.90      0.91 o 
   0   4   3      849.57     1099.34     11.23 o 
   1   4   3      203.84      204.70      2.58 o 
   2   4   3      289.22      298.12      4.02 o 
   3   4   3      583.28      495.96      6.64 o 
   4   4   3      804.44      797.16      9.82 o 
   5   4   3       24.44       29.24      3.22 o 
   6   4   3      137.35      137.11      5.77 o 
   7   4   3       44.21       43.43      7.36 o 
   8   4   3      135.86      123.69      7.13 o 
   9   4   3      103.99      111.63      9.75 o 
  10   4   3       53.52       56.51     11.91 o 
  11   4   3       58.05       22.42     13.12 o 
  12   4   3        2.10        4.02     23.55 o 
 -11   5   3      903.30      761.92     29.28 o 
 -10   5   3      556.03      574.66     20.06 o 
  -8   5   3       62.22       72.26     10.20 o 
  -7   5   3      246.65      312.54     13.05 o 
  -6   5   3       66.96       58.94      4.02 o 
  -5   5   3    10841.83    11273.19    130.25 o 
  -4   5   3       65.88       74.99      2.69 o 
  -3   5   3      185.51      204.02      3.22 o 
  -2   5   3       23.91       24.09      1.71 o 
  -1   5   3     2923.20     2623.45     27.69 o 
   0   5   3      149.03      190.52      2.43 o 
   1   5   3      142.03      167.61      2.43 o 
   2   5   3      422.90      382.44      4.70 o 
   3   5   3     9880.08     8459.95     91.83 o 
   4   5   3      811.76      652.95     10.05 o 
   5   5   3       43.62       61.90      3.79 o 
   6   5   3      562.65      543.03     10.05 o 
   7   5   3     2940.49     2582.64     37.47 o 
   8   5   3     1068.96      881.89     18.93 o 
   9   5   3      104.87       88.83     12.59 o 
  10   5   3      831.22      753.65     21.28 o 
  11   5   3      834.38      865.35     22.49 o 
 -11   6   3      492.72      449.04     16.61 o 
 -10   6   3      263.69      275.52     15.51 o 
  -8   6   3     6049.58     6167.40    139.54 o 
  -7   6   3      426.04      389.91     11.11 o 
  -6   6   3    11016.25    10874.60    149.18 o 
  -5   6   3     1239.59     1324.68     17.07 o 
  -4   6   3     3900.16     4537.13     57.73 o 
  -3   6   3      595.36      762.95      8.61 o 
  -2   6   3     1943.70     1842.07     19.80 o 
  -1   6   3     1541.30     1854.02     21.09 o 
   0   6   3     9283.75     8658.70     80.11 o 
   1   6   3       35.90       42.52      1.59 o 
   2   6   3     7530.08     6425.05     63.30 o 
   3   6   3     3402.94     3023.90     29.02 o 
   4   6   3     2656.12     2402.66     27.88 o 
   5   6   3      130.66      120.99      4.70 o 
   6   6   3      338.71      366.62      8.76 o 
   7   6   3     2970.69     2602.97     38.42 o 
   8   6   3     1769.79     1533.36     28.98 o 
   9   6   3      604.21      564.39     15.06 o 
  10   6   3     1151.44      991.20     25.83 o 
  11   6   3     2106.13     1999.59     53.10 o 
 -11   7   3      332.60      300.97     15.78 o 
 -10   7   3      147.51      172.99     12.71 o 
  -9   7   3      733.44      733.13     23.44 o 
  -8   7   3      654.14      659.17     17.71 o 
  -7   7   3     1949.69     1884.25     37.51 o 
  -6   7   3      730.60      693.99     14.15 o 
  -5   7   3     3740.83     3727.76     52.38 o 
  -4   7   3       33.31       36.83      2.43 o 
  -3   7   3      213.16      234.67      3.98 o 
  -2   7   3      547.43      611.72      7.24 o 
  -1   7   3    10136.96    11602.57    112.08 o 
   0   7   3       97.96      104.87      2.28 o 
   1   7   3       39.37       44.91      1.71 o 
   2   7   3      428.23      419.72      5.12 o 
   3   7   3     8307.70     7497.80     77.15 o 
   4   7   3       23.56       28.67      2.39 o 
   5   7   3      356.78      352.67      6.87 o 
   6   7   3      352.91      331.05      8.42 o 
   7   7   3      482.43      449.69     12.74 o 
   8   7   3      203.60      190.14     10.28 o 
   9   7   3       29.54       31.63     10.13 o 
  10   7   3      123.94      133.17     14.19 o 
  11   7   3       70.71       72.75     11.83 o 
 -11   8   3       75.14       99.53     10.77 o 
 -10   8   3      575.54      506.39     18.51 o 
  -9   8   3      401.93      336.62     15.63 o 
  -8   8   3     2666.10     2571.41     48.70 o 
  -7   8   3        8.07       14.41      9.25 o 
  -6   8   3     3312.37     3241.35     59.36 o 
  -5   8   3      219.35      218.13      7.43 o 
  -4   8   3      743.10      930.63     13.92 o 
  -3   8   3        6.85       12.48      2.58 o 
  -2   8   3      124.09      136.81      3.49 o 
  -1   8   3        4.34        5.80      1.97 o 
   0   8   3     4912.30     5297.49     58.45 o 
   1   8   3      336.76      325.09      4.51 o 
   2   8   3      707.87      703.21      8.99 o 
   3   8   3      289.12      316.48      5.16 o 
   4   8   3     4022.06     3801.22     40.70 o 
   5   8   3      193.09      169.39      5.42 o 
   6   8   3      117.10      104.61      9.07 o 
   7   8   3      414.18      340.87     13.01 o 
   8   8   3      401.24      325.66     13.01 o 
   9   8   3        3.14       -4.25     13.28 o 
  10   8   3     1521.32     1662.81     34.44 o 
  11   8   3      101.78      134.35     12.33 o 
 -11   9   3     2019.14     2330.63     77.68 o 
 -10   9   3       24.03       29.96     11.72 o 
  -9   9   3     7460.01     6712.10    152.51 o 
  -8   9   3      178.94      135.03      8.88 o 
  -7   9   3      275.39      275.14     11.23 o 
  -6   9   3      646.69      572.35     13.01 o 
  -5   9   3    16498.87    15507.00    213.35 o 
  -4   9   3        8.84        4.67      2.81 o 
  -3   9   3      548.30      492.70      7.17 o 
  -2   9   3       12.71       14.00      2.31 o 
  -1   9   3     1265.42     1194.73     13.81 o 
   0   9   3      402.03      404.70      4.78 o 
   1   9   3      216.50      250.14      3.45 o 
   2   9   3     1553.53     1454.17     16.76 o 
   3   9   3    17803.19    16046.01    163.97 o 
   4   9   3     3040.02     2644.00     29.32 o 
   5   9   3     3993.13     3532.76     66.45 o 
   6   9   3     3117.52     2639.53     52.76 o 
   7   9   3      235.06      226.36     11.04 o 
   8   9   3      950.88      918.57     20.06 o 
   9   9   3      152.17      179.52     10.96 o 
  10   9   3     4672.61     5517.18    101.57 o 
  11   9   3      503.17      515.08     20.48 o 
 -11  10   3     1126.00     1324.07     47.98 o 
 -10  10   3      546.12      608.35     20.60 o 
  -8  10   3     2746.82     2687.05     52.19 o 
  -7  10   3      823.01      770.08     18.36 o 
  -6  10   3      281.43      238.57      9.63 o 
  -5  10   3      454.72      411.53     10.35 o 
  -4  10   3    14217.63    13158.50    181.19 o 
  -3  10   3       48.29       48.51      3.83 o 
  -2  10   3      418.78      430.76      5.35 o 
  -1  10   3      416.88      439.07      5.95 o 
   0  10   3    11821.61    12113.36    118.11 o 
   1  10   3       78.00       72.60      2.28 o 
   2  10   3    19656.17    18126.96    184.94 o 
   3  10   3     2979.22     2615.75     28.94 o 
   4  10   3     4605.07     3932.34     52.19 o 
   5  10   3      138.28      137.91      8.61 o 
   6  10   3     5256.55     4579.91     72.48 o 
   7  10   3      677.70      653.86     16.61 o 
   8  10   3      338.92      359.64     13.69 o 
   9  10   3      525.11      601.86     18.02 o 
  10  10   3     2083.27     2593.86     49.99 o 
  11  10   3     1674.60     2144.93     42.67 o 
 -10  11   3      380.23      400.34     17.60 o 
  -9  11   3     1671.70     1588.25     40.47 o 
  -8  11   3      170.69      159.99      9.82 o 
  -7  11   3        5.50       11.64      7.66 o 
  -6  11   3       42.20       39.14      6.60 o 
  -5  11   3     1056.19      965.90     18.09 o 
  -4  11   3        4.92       11.08      4.44 o 
  -3  11   3     1370.12     1420.68     24.84 o 
  -2  11   3      156.21      161.73      5.08 o 
  -1  11   3     1480.56     1587.53     20.33 o 
   0  11   3       31.16       33.45      2.81 o 
   1  11   3     1612.11     1758.74     23.10 o 
   2  11   3      402.29      352.13      7.13 o 
   3  11   3     3088.49     2667.60     36.45 o 
   4  11   3      472.41      433.49     10.92 o 
   5  11   3       83.99       68.50      7.13 o 
   6  11   3     2542.23     2217.26     38.61 o 
   7  11   3     1101.04      919.25     23.74 o 
   8  11   3      345.98      331.39     12.78 o 
   9  11   3      261.71      260.31     11.64 o 
  10  11   3       44.37       56.63      9.52 o 
 -10  12   3      158.26      137.00     11.61 o 
  -9  12   3       71.08       92.96     11.72 o 
  -8  12   3      845.65      749.18     24.54 o 
  -7  12   3      106.13       93.53      8.61 o 
  -6  12   3       18.76       12.97      6.41 o 
  -5  12   3      337.04      279.77      9.29 o 
  -4  12   3     4263.14     3992.50     57.42 o 
  -3  12   3      300.96      262.66      8.42 o 
  -2  12   3     1073.79     1032.32     17.67 o 
  -1  12   3        1.26        9.56      3.41 o 
   0  12   3      978.96      993.71     14.15 o 
   1  12   3       40.78       42.22      4.55 o 
   2  12   3     8097.28     7615.08     89.29 o 
   3  12   3      586.93      509.69     10.58 o 
   4  12   3       73.37       67.97      6.60 o 
   5  12   3       27.81       37.59      8.61 o 
   6  12   3      280.39      253.29     12.40 o 
   7  12   3      302.56      337.49     14.56 o 
   8  12   3      249.02      251.81     12.14 o 
   9  12   3     1021.98     1220.98     28.56 o 
  10  12   3     1032.77     1272.41     28.56 o 
 -10  13   3      162.80      190.03     12.40 o 
  -9  13   3     1324.51     1226.10     34.36 o 
  -8  13   3      198.50      196.36     10.13 o 
  -7  13   3      326.19      333.59     13.62 o 
  -6  13   3       13.42       -3.68      6.52 o 
  -5  13   3    13450.00    11995.10    185.32 o 
  -4  13   3      901.98      787.98     15.59 o 
  -3  13   3     2321.98     2109.09     33.04 o 
  -2  13   3      162.65      176.71      6.98 o 
  -1  13   3     4297.80     4008.70     63.08 o 
   0  13   3       15.34       15.82      4.44 o 
   1  13   3       68.98       42.29      4.59 o 
   2  13   3      304.48      274.76      9.56 o 
   3  13   3    14113.18    13050.37    180.16 o 
   4  13   3     1212.30     1099.76     19.53 o 
   5  13   3        8.07       36.87      9.18 o 
   6  13   3      793.50      953.92     23.25 o 
   7  13   3     1858.72     2204.82     43.35 o 
   8  13   3      406.70      447.72     15.21 o 
   9  13   3     1082.77     1346.52     30.31 o 
  10  13   3     1484.89     2014.11     40.93 o 
 -10  14   3       88.13       72.94     10.96 o 
  -9  14   3     1729.07     1600.04     40.13 o 
  -8  14   3     4116.70     3593.45     87.65 o 
  -7  14   3      841.06      796.29     19.46 o 
  -6  14   3     4278.31     4095.78     75.63 o 
  -5  14   3       16.35       21.96      6.49 o 
  -4  14   3     6779.07     6414.92     82.88 o 
  -3  14   3      148.49      162.30      7.24 o 
  -2  14   3     1306.86     1337.27     22.72 o 
  -1  14   3       24.49       27.23      5.46 o 
   0  14   3      223.24      208.12      7.24 o 
   1  14   3        1.50        6.49      7.36 o 
   2  14   3     2996.39     2468.58     49.12 o 
   3  14   3     3590.37     3295.63     48.81 o 
   4  14   3     8622.13     7713.81    121.90 o 
   5  14   3       14.35       14.34      8.38 o 
   6  14   3     1518.26     1503.32     33.83 o 
   7  14   3     1132.15     1394.88     30.50 o 
   8  14   3       92.08      126.91     12.36 o 
   9  14   3      600.03      832.24     21.05 o 
  -9  15   3      139.05      152.51     10.70 o 
  -8  15   3       19.98       12.71      9.07 o 
  -7  15   3      319.28      298.69     11.45 o 
  -6  15   3      136.36      137.76      8.95 o 
  -5  15   3      101.59      127.94      9.48 o 
  -4  15   3      195.79      163.25      7.05 o 
  -3  15   3      585.17      539.66     11.11 o 
  -2  15   3        8.29       -3.22      3.22 o 
  -1  15   3      176.66      157.48      7.13 o 
   0  15   3      289.73      258.90      6.49 o 
   1  15   3      581.29      538.48     13.69 o 
   2  15   3      162.94      176.98     10.24 o 
   3  15   3     1949.10     1744.70     32.81 o 
   4  15   3      397.28      363.48     11.00 o 
   5  15   3       20.15       37.36      7.17 o 
   6  15   3      134.48      121.53      9.67 o 
   7  15   3      621.13      681.74     21.73 o 
   8  15   3        5.07        8.27      9.22 o 
   9  15   3       16.69       27.65      9.41 o 
  -9  16   3      153.74      154.26     12.59 o 
  -8  16   3     1068.43     1050.98     24.05 o 
  -7  16   3      389.33      352.10     11.80 o 
  -6  16   3       67.24       69.52      7.78 o 
  -5  16   3      496.46      398.71     11.64 o 
  -4  16   3     6190.46     5623.15     74.95 o 
  -3  16   3       33.44       31.78      5.88 o 
  -2  16   3     3826.01     3195.34     53.25 o 
  -1  16   3       87.43       72.67      5.54 o 
   0  16   3      294.24      250.18     14.11 o 
   1  16   3     1295.39     1203.15     29.28 o 
   2  16   3     1001.82      907.00     20.33 o 
   3  16   3       33.30       25.98      9.25 o 
   4  16   3      194.16      171.33     11.23 o 
   5  16   3      481.60      593.93     16.65 o 
   6  16   3      138.57      186.84      9.67 o 
   7  16   3      275.18      330.40     16.58 o 
   8  16   3      391.39      466.72     16.69 o 
   9  16   3      242.98      321.07     12.74 o 
  -8  17   3      400.17      419.00     12.48 o 
  -7  17   3      315.69      317.69     10.13 o 
  -6  17   3      107.57      121.07      9.18 o 
  -5  17   3    13037.60    13173.48    242.90 o 
  -4  17   3        4.61       18.02      7.13 o 
  -3  17   3      117.72      114.70      7.28 o 
  -2  17   3      131.07      137.53      8.00 o 
  -1  17   3     1244.83     1102.49     29.40 o 
   0  17   3       11.99        9.90     10.35 o 
   1  17   3      321.47      296.15     14.34 o 
   2  17   3      107.08      116.71     11.42 o 
   3  17   3     1804.17     1631.26     32.24 o 
   4  17   3     1132.99     1080.49     28.71 o 
   5  17   3      464.19      479.99     17.37 o 
   6  17   3      485.49      520.96     13.05 o 
   7  17   3     3292.14     3722.41     82.95 o 
   8  17   3      914.86     1158.24     25.22 o 
  -8  18   3     2251.60     2326.84     52.49 o 
  -7  18   3       86.63       95.51      7.66 o 
  -6  18   3     1367.50     1480.49     37.74 o 
  -5  18   3      492.94      402.13     11.15 o 
  -4  18   3     2379.35     2266.72     41.46 o 
  -3  18   3      131.83      118.95      7.51 o 
  -2  18   3      353.93      284.09     12.97 o 
  -1  18   3      319.10      284.17     11.76 o 
   0  18   3     6145.11     5676.25    108.29 o 
   1  18   3      115.59       90.23     12.10 o 
   2  18   3     7583.52     6650.01    152.63 o 
   3  18   3      224.55      274.53     19.19 o 
   4  18   3     2308.79     2544.52     52.72 o 
   5  18   3        9.28       -6.60      9.44 o 
   6  18   3      299.08      256.67     19.31 o 
   7  18   3      581.01      718.61     23.74 o 
   8  18   3       39.02       45.36      6.94 o 
  -7  19   3       31.93       26.70      6.33 o 
  -6  19   3       18.48       23.48      7.17 o 
  -5  19   3     2711.02     2360.79     41.68 o 
  -4  19   3       68.49       60.08      7.21 o 
  -3  19   3        6.61        3.30      6.22 o 
  -2  19   3       64.34       59.47      9.63 o 
  -1  19   3     1549.72     1417.38     32.16 o 
   0  19   3      215.36      232.77     15.17 o 
   1  19   3     3105.26     2856.29     71.91 o 
   2  19   3      683.34      621.85     21.81 o 
   3  19   3      567.73      594.27     17.37 o 
   4  19   3      729.24      708.25     23.06 o 
   5  19   3      211.22      227.50     11.99 o 
   6  19   3      513.24      583.69     26.82 o 
   7  19   3      369.63      253.63      8.88 o 
  -6  20   3      225.78      252.76      9.67 o 
  -5  20   3       56.36       48.36      7.21 o 
  -4  20   3     2203.31     2275.79     47.79 o 
  -3  20   3      215.95      221.17     11.72 o 
  -2  20   3     1969.68     1798.30     35.05 o 
  -1  20   3       17.04       16.04      9.41 o 
   0  20   3      342.99      357.52     21.66 o 
   1  20   3       91.84      109.80     13.35 o 
   2  20   3     1252.82     1325.70     42.71 o 
   3  20   3     3207.81     3773.08     91.37 o 
   4  20   3       75.51       81.59     11.76 o 
   5  20   3       83.16       79.31      9.90 o 
   6  20   3      213.60      230.99     12.86 o 
  -5  21   3     3773.51     4092.52     94.37 o 
  -4  21   3      376.06      474.68     15.06 o 
  -3  21   3     2755.68     3027.51     47.68 o 
  -2  21   3        2.11       -0.46      8.65 o 
  -1  21   3     7786.43     9534.18    220.33 o 
   0  21   3       25.79       28.22     13.43 o 
   1  21   3       19.00       16.20     12.78 o 
   2  21   3       42.44       47.49     14.68 o 
   3  21   3     7513.31     9076.26    204.48 o 
   4  21   3     1169.65     1462.13     46.88 o 
  -4  22   3     1527.98     1852.73     33.53 o 
  -3  22   3      102.83      100.44      8.31 o 
  -2  22   3      773.83      792.00     18.74 o 
  -1  22   3        3.34       30.87     10.92 o 
   0  22   3     1363.01     1631.33     38.76 o 
   1  22   3       73.47       78.36     12.29 o 
   2  22   3     1916.27     2300.40     63.30 o 
   3  22   3      326.49      349.40     15.55 o 
   4  22   3     1305.03     1793.06     49.04 o 
  -2  23   3      226.43      192.38      8.65 o 
  -1  23   3       34.54       34.33      9.63 o 
   0  23   3      304.08      329.19     15.70 o 
   1  23   3      705.02      926.61     32.05 o 
   2  23   3        9.13       12.18      9.33 o 
 -10   0   4     7536.88     5718.96    185.32 o 
  -9   0   4      790.30      704.95     34.74 o 
  -8   0   4     2906.69     2945.35     97.90 o 
  -7   0   4      956.74      888.23     37.97 o 
  -6   0   4     3282.81     3692.18     82.95 o 
  -5   0   4     1453.39     1722.14     33.72 o 
  -4   0   4     2859.46     3244.46     46.43 o 
  -3   0   4     1211.56     1495.24     20.52 o 
  -2   0   4    15808.99    18263.09    248.82 o 
  -1   0   4     2385.66     2817.95     40.43 o 
   0   0   4    13972.05    13188.28    180.24 o 
   1   0   4       10.57       16.73      2.39 o 
   2   0   4     8851.23     7758.11    121.75 o 
   3   0   4     8388.27     7992.21    123.65 o 
   4   0   4     4132.20     4058.12     64.02 o 
   5   0   4     5395.03     4877.35     89.51 o 
   6   0   4      421.77      400.80     12.40 o 
   7   0   4      639.48      627.05     21.70 o 
   8   0   4     1295.57     1272.11     32.24 o 
   9   0   4     2466.29     2303.63     54.47 o 
  10   0   4     3116.77     2982.18     68.42 o 
  11   0   4      699.17      791.58     33.30 o 
 -10   1   4      604.64      505.18     29.17 o 
  -9   1   4     5145.60     3889.48    128.73 o 
  -8   1   4      491.63      442.79     19.61 o 
  -7   1   4        3.45       27.57      9.63 o 
  -6   1   4       10.36       -3.57      8.95 o 
  -5   1   4      535.51      564.58      9.22 o 
  -4   1   4      358.78      433.95      6.11 o 
  -3   1   4     4888.91     6328.86     57.01 o 
  -2   1   4      208.46      243.32      3.94 o 
  -1   1   4    13645.90    13581.64    146.52 o 
   0   1   4        8.80       12.21      1.74 o 
   1   1   4      546.77      523.65      6.71 o 
   2   1   4       90.75       71.00      2.77 o 
   3   1   4    25882.43    24716.05    251.36 o 
   4   1   4     1415.29     1296.80     14.64 o 
   5   1   4     3934.76     3678.41     48.21 o 
   6   1   4      621.90      566.89     11.99 o 
   7   1   4      172.81      165.83      6.94 o 
   8   1   4      483.48      492.21     13.43 o 
   9   1   4      325.37      323.65     10.47 o 
  10   1   4     3716.41     3677.73     58.79 o 
  11   1   4       91.18      100.70     18.32 o 
 -10   2   4      651.95      507.15     29.74 o 
  -9   2   4      621.99      497.67     29.40 o 
  -8   2   4     1931.37     1630.88     33.49 o 
  -7   2   4      780.51      812.75     23.67 o 
  -6   2   4      293.68      326.91     10.70 o 
  -5   2   4      260.66      316.44      6.79 o 
  -4   2   4     3773.06     4530.45     48.17 o 
  -3   2   4        0.06        1.56      2.01 o 
  -2   2   4      260.25      348.00      4.70 o 
  -1   2   4       92.90      111.82      2.73 o 
   0   2   4     1171.51     1660.01     17.33 o 
   1   2   4       92.65      101.73      2.09 o 
   2   2   4    10725.67    10326.60    111.85 o 
   3   2   4      742.65      668.69      9.10 o 
   4   2   4     8873.61     8078.53     89.02 o 
   5   2   4      715.34      619.42     11.08 o 
   6   2   4      513.13      500.32     11.19 o 
   7   2   4       44.98       39.07      6.60 o 
   8   2   4        0.00        5.61      6.26 o 
   9   2   4      103.42       77.75      7.36 o 
  10   2   4        0.42       19.76      6.75 o 
  11   2   4        8.80       12.40     12.25 o 
 -10   3   4      357.89      242.94     23.33 o 
  -9   3   4     3951.32     3178.81    110.53 o 
  -8   3   4     1403.03     1133.10     34.17 o 
  -7   3   4        4.60        5.50     11.42 o 
  -6   3   4      281.97      275.37     10.13 o 
  -5   3   4     7609.01     8341.88    130.10 o 
  -4   3   4       32.17       30.84      3.00 o 
  -3   3   4      610.93      694.14      7.89 o 
  -2   3   4      132.75      164.27      3.22 o 
  -1   3   4     6319.73     7586.75     78.74 o 
   0   3   4      999.00      890.77     10.51 o 
   1   3   4     6930.69     6393.00     62.58 o 
   2   3   4     7359.59     6779.61     74.00 o 
   3   3   4    19110.77    18072.19    194.73 o 
   4   3   4       20.64       21.01      3.53 o 
   5   3   4       66.68       79.42      5.46 o 
   6   3   4      215.44      202.69      6.98 o 
   7   3   4      105.79      133.74      7.85 o 
   8   3   4       37.09       33.38      7.05 o 
   9   3   4      517.95      460.01     11.87 o 
  10   3   4     1755.18     1698.13     34.67 o 
  11   3   4      478.98      485.65     20.06 o 
 -10   4   4     2234.13     1666.99     63.30 o 
  -8   4   4     1757.68     1619.54     42.40 o 
  -6   4   4      678.35      693.95     19.15 o 
  -5   4   4       25.00       25.83      5.04 o 
  -4   4   4     7032.28     6959.17    107.87 o 
  -3   4   4     1071.13     1198.18     14.15 o 
  -2   4   4    13749.51    15844.57    161.92 o 
  -1   4   4      247.88      261.18      3.72 o 
   0   4   4     3184.92     3587.76     37.66 o 
   1   4   4      572.71      562.03      7.09 o 
   2   4   4     7373.15     6512.97     67.06 o 
   3   4   4     2153.27     1981.23     22.07 o 
   4   4   4     2840.73     2535.07     34.14 o 
   5   4   4       41.13       39.52      4.70 o 
   6   4   4     1360.32     1331.66     21.51 o 
   7   4   4     1504.30     1475.18     25.37 o 
   8   4   4      205.86      208.31      6.79 o 
   9   4   4      461.41      433.61     11.04 o 
  10   4   4     1447.29     1431.60     36.34 o 
  11   4   4     4914.05     5585.98    124.22 o 
  -8   5   4      499.91      417.52     17.86 o 
  -7   5   4       27.84       20.14      9.63 o 
  -6   5   4       53.58       67.40      7.55 o 
  -5   5   4     4687.97     5065.74     91.98 o 
  -4   5   4      650.54      719.33     12.93 o 
  -3   5   4       46.80       50.67      2.77 o 
  -2   5   4      571.76      691.45      7.78 o 
  -1   5   4     1335.11     1390.98     14.60 o 
   0   5   4       32.30       34.40      2.12 o 
   1   5   4      977.31      937.04     11.00 o 
   2   5   4     1603.27     1453.90     15.51 o 
   3   5   4      879.38      710.30     10.96 o 
   4   5   4       92.64       86.10      3.94 o 
   5   5   4       19.39       10.66      5.23 o 
   6   5   4      150.06      147.96      7.09 o 
   7   5   4     2202.79     1965.38     30.68 o 
   8   5   4       31.05       25.41      6.30 o 
   9   5   4      189.28      170.80     11.19 o 
  10   5   4     1067.30     1142.77     33.11 o 
  11   5   4      233.28      215.74     12.33 o 
 -11   6   4       86.32       90.76      9.07 o 
 -10   6   4      578.16      542.27     21.89 o 
  -9   6   4        3.84       25.34     11.99 o 
  -8   6   4      649.35      685.80     23.48 o 
  -7   6   4      667.15      615.25     21.05 o 
  -6   6   4       13.52       32.13      7.78 o 
  -5   6   4       34.37       34.44      5.61 o 
  -4   6   4      562.32      562.49      9.14 o 
  -3   6   4       52.51       49.54      3.26 o 
  -2   6   4     1366.13     1630.65     17.41 o 
  -1   6   4      190.79      214.53      3.45 o 
   0   6   4     1431.31     1423.10     15.48 o 
   1   6   4        0.06        3.41      2.50 o 
   2   6   4      159.23      159.07      3.64 o 
   3   6   4      725.62      667.40      8.95 o 
   4   6   4     1251.09     1121.26     15.40 o 
   5   6   4       39.25       17.26      4.32 o 
   6   6   4      535.46      553.80     11.83 o 
   7   6   4        9.84       15.40      5.92 o 
   8   6   4      213.71      221.58     11.80 o 
   9   6   4      187.79      175.16     12.06 o 
  10   6   4       28.84       55.72     14.75 o 
  11   6   4       97.35      109.65     11.19 o 
 -11   7   4      414.58      330.82     14.22 o 
  -8   7   4       79.13       72.07     11.45 o 
  -7   7   4      649.82      605.43     21.24 o 
  -6   7   4     1008.06      879.39     24.31 o 
  -5   7   4     9871.85     9323.41    166.74 o 
  -4   7   4       72.86       77.64      5.08 o 
  -3   7   4       60.53       67.89      3.87 o 
  -2   7   4       58.41       66.91      3.26 o 
  -1   7   4     1570.05     1565.91     15.40 o 
   0   7   4      298.47      324.83      4.59 o 
   1   7   4      558.62      549.44      6.56 o 
   2   7   4      558.27      502.18      7.59 o 
   3   7   4     6537.67     5845.42     81.62 o 
   4   7   4     1138.19      916.86     14.38 o 
   5   7   4       51.16       50.03      6.22 o 
   6   7   4      384.66      382.29     10.32 o 
   7   7   4      332.98      325.09     12.59 o 
   8   7   4      415.83      422.34     13.92 o 
   9   7   4      953.35      932.22     21.32 o 
  10   7   4     4956.72     5013.82    112.99 o 
  11   7   4     1719.85     1890.09     46.31 o 
  -8   8   4     2807.76     2602.93     61.94 o 
  -7   8   4      195.90      157.75     12.10 o 
  -6   8   4     3608.68     3123.62     58.56 o 
  -5   8   4      458.15      468.61     11.00 o 
  -4   8   4     6980.46     6412.99     91.14 o 
  -3   8   4       22.47       26.47      4.40 o 
  -2   8   4     4713.53     3761.40     70.36 o 
  -1   8   4     1073.10     1240.70     15.21 o 
   0   8   4     1462.23     1733.48     24.12 o 
   1   8   4      241.15      233.23      5.16 o 
   2   8   4    15221.68    14554.64    181.72 o 
   3   8   4     4225.41     3997.01     64.10 o 
   4   8   4     2821.78     2199.97     32.77 o 
   5   8   4      448.77      417.22      9.82 o 
   6   8   4      516.38      489.67     12.29 o 
   7   8   4      151.75      172.77     11.26 o 
   8   8   4      367.55      386.92     14.53 o 
   9   8   4      477.41      462.96     15.21 o 
  10   8   4     3726.31     3789.35     86.78 o 
 -10   9   4       24.59       -1.82     11.72 o 
  -9   9   4      655.56      740.34     24.69 o 
  -8   9   4       12.23        7.24     10.24 o 
  -7   9   4     1876.20     1723.84     43.39 o 
  -6   9   4       67.64       52.38      7.09 o 
  -5   9   4     3200.15     2868.74     54.54 o 
  -4   9   4      648.02      631.56     13.84 o 
  -3   9   4      713.25      621.51     12.40 o 
  -2   9   4      134.41      136.28      5.42 o 
  -1   9   4    11871.72    12034.21    184.49 o 
   0   9   4       96.25      102.48      5.04 o 
   1   9   4     7060.49     6485.47     91.03 o 
   2   9   4      723.64      649.76     12.90 o 
   3   9   4     4279.43     3780.32     60.88 o 
   4   9   4      121.71      112.65      5.46 o 
   5   9   4     1417.90     1232.24     20.52 o 
   6   9   4       38.69       50.18     10.85 o 
   7   9   4       42.39       67.06     13.92 o 
   8   9   4        2.40       14.94     10.81 o 
   9   9   4       18.60       31.18     10.28 o 
  10   9   4      507.37      548.68     16.95 o 
 -10  10   4      388.36      429.13     17.22 o 
  -9  10   4      319.94      283.86     14.38 o 
  -8  10   4     1707.19     1581.19     42.90 o 
  -7  10   4      247.59      239.67     10.70 o 
  -6  10   4      878.50      837.97     17.45 o 
  -5  10   4       17.47       23.17      6.79 o 
  -4  10   4      398.77      363.82     10.70 o 
  -3  10   4      181.07      196.59      6.87 o 
  -2  10   4     1807.60     1679.92     26.78 o 
  -1  10   4      114.91      116.75      4.82 o 
   0  10   4      201.06      207.17      6.68 o 
   1  10   4      973.07      960.86     16.46 o 
   2  10   4      276.43      305.82      8.23 o 
   3  10   4      760.32      718.95     13.81 o 
   4  10   4     2066.84     1671.39     26.25 o 
   5  10   4       13.47        6.71      4.17 o 
   6  10   4     2202.94     2249.50     53.44 o 
   7  10   4      186.90      157.06     12.21 o 
   8  10   4      548.18      559.95     16.46 o 
   9  10   4       48.24       65.66     11.30 o 
  10  10   4      483.10      578.19     17.14 o 
  -8  11   4     1194.50      994.58     22.99 o 
  -7  11   4      996.92      775.12     22.91 o 
  -6  11   4       42.14       40.62      7.47 o 
  -5  11   4     3270.25     2867.10     56.44 o 
  -4  11   4       73.28       69.60      6.41 o 
  -3  11   4      832.27      836.11     16.54 o 
  -2  11   4      248.44      252.49      7.70 o 
  -1  11   4     5834.78     5067.75     71.50 o 
   0  11   4      245.42      189.99      7.05 o 
   1  11   4       59.61       75.14      5.77 o 
   2  11   4     2214.78     1970.15     34.06 o 
   3  11   4     8053.79     7640.72    107.61 o 
   4  11   4     1182.77     1103.06     26.40 o 
   5  11   4      765.09      711.97     16.50 o 
   6  11   4     3684.63     3566.10     57.84 o 
   7  11   4      424.27      420.07     15.13 o 
   8  11   4       89.06      105.56     10.35 o 
   9  11   4      516.36      626.63     16.20 o 
  10  11   4     3283.29     4284.78     82.04 o 
  -9  12   4      616.10      526.08     17.71 o 
  -8  12   4     1728.63     1752.63     43.01 o 
  -7  12   4      335.96      334.04     10.92 o 
  -6  12   4     1485.54     1253.60     33.87 o 
  -5  12   4      419.35      416.69     12.86 o 
  -4  12   4    10608.99     9963.88    139.09 o 
  -3  12   4       12.19       26.55      8.00 o 
  -2  12   4     4792.27     4281.52     69.26 o 
  -1  12   4       12.33       17.67      4.78 o 
   0  12   4     1967.77     1550.01     28.71 o 
   1  12   4      143.35      173.18      7.55 o 
   2  12   4    11648.70    10252.90    162.07 o 
   3  12   4     3351.82     2827.62     49.19 o 
   4  12   4      485.29      422.38     14.49 o 
   5  12   4      336.29      313.90     11.64 o 
   6  12   4     1829.54     1705.26     30.80 o 
   7  12   4      733.70      739.58     21.54 o 
   8  12   4      159.11      168.82     11.57 o 
   9  12   4      858.85      970.27     24.54 o 
  -9  13   4     1730.90     1635.20     46.54 o 
  -8  13   4       30.95       44.49      8.65 o 
  -7  13   4     1056.29     1024.85     26.85 o 
  -6  13   4       25.40       17.90      9.98 o 
  -5  13   4     2333.84     2290.43     39.18 o 
  -4  13   4       59.67       44.76      6.64 o 
  -3  13   4     1294.37     1094.07     22.15 o 
  -2  13   4        1.91        4.97      5.42 o 
  -1  13   4     1064.88      978.53     22.30 o 
   0  13   4      496.04      421.92     10.81 o 
   1  13   4      440.10      455.83     11.30 o 
   2  13   4      112.34       93.12      6.60 o 
   3  13   4     1899.43     1876.77     34.55 o 
   4  13   4       34.13       35.08     10.58 o 
   5  13   4       99.18       78.74     13.54 o 
   6  13   4      686.15      634.33     19.91 o 
   7  13   4      680.70      672.67     22.19 o 
   8  13   4       38.22       59.62     10.39 o 
   9  13   4       27.61       20.22      9.86 o 
  -9  14   4      273.18      252.65     12.06 o 
  -8  14   4     2965.41     2519.86     59.55 o 
  -7  14   4      137.04      114.81      8.27 o 
  -6  14   4      215.08      207.89     10.01 o 
  -5  14   4        2.40       -5.01      5.01 o 
  -4  14   4     3909.32     3770.12     56.63 o 
  -3  14   4       50.06       59.89      6.98 o 
  -2  14   4     3832.08     3484.93     52.00 o 
  -1  14   4        3.81        4.74      6.60 o 
   0  14   4      173.89      177.96      8.38 o 
   1  14   4       19.79       14.53      5.61 o 
   2  14   4     1285.44     1196.48     22.53 o 
   3  14   4       65.30       85.08     10.05 o 
   4  14   4        8.35       10.01      7.62 o 
   5  14   4       29.99       42.29      9.52 o 
   6  14   4      705.29      794.39     30.27 o 
   7  14   4      304.72      365.90     13.05 o 
   8  14   4        4.70        9.86      9.18 o 
   9  14   4      376.73      397.69     14.41 o 
  -8  15   4      420.40      402.43     12.59 o 
  -7  15   4      105.59      127.97      8.23 o 
  -6  15   4       46.14       51.62      9.41 o 
  -5  15   4     2675.62     2571.29     46.65 o 
  -4  15   4      265.18      261.26      8.61 o 
  -3  15   4      320.19      290.01     10.20 o 
  -2  15   4       27.97       35.16      6.33 o 
  -1  15   4     7401.17     6492.91    117.47 o 
   0  15   4      698.79      614.30     15.63 o 
   1  15   4      147.59      163.10     13.24 o 
   2  15   4     1601.01     1718.42     32.81 o 
   3  15   4     3478.72     3543.12     59.74 o 
   4  15   4      509.22      467.97     17.64 o 
   5  15   4       65.25       80.03      9.33 o 
   6  15   4      673.81      921.79     25.75 o 
   7  15   4     1250.23     1602.74     35.20 o 
   8  15   4       41.05       49.08      7.81 o 
  -8  16   4     3059.42     2942.92     68.35 o 
  -7  16   4        1.04       -0.72      4.97 o 
  -6  16   4     3003.56     3506.78     81.43 o 
  -5  16   4      144.17      121.26      9.44 o 
  -4  16   4      546.71      471.73     11.26 o 
  -3  16   4       38.87       36.56      6.83 o 
  -2  16   4      623.36      541.67     12.93 o 
  -1  16   4      351.48      258.90     11.42 o 
   0  16   4     2784.44     2267.75     39.26 o 
   1  16   4      564.47      621.81     20.48 o 
   2  16   4     8784.03     8406.28    132.49 o 
   3  16   4      892.94      911.89     20.75 o 
   4  16   4      563.60      586.95     18.70 o 
   5  16   4       37.50       37.47     14.03 o 
   6  16   4      226.99      269.30     11.08 o 
   7  16   4     1037.97     1238.58     27.99 o 
   8  16   4      632.65      718.34     22.45 o 
  -7  17   4      126.19      118.91      7.93 o 
  -6  17   4      156.88      168.60      9.33 o 
  -5  17   4     1100.74     1060.88     23.17 o 
  -4  17   4       61.36       66.45      6.71 o 
  -3  17   4      496.89      561.01     14.03 o 
  -2  17   4      216.55      176.60      8.46 o 
  -1  17   4      798.97      660.31     16.80 o 
   0  17   4        7.85       19.69     13.01 o 
   1  17   4      309.81      338.97     14.94 o 
   2  17   4       50.92       63.68     13.43 o 
   3  17   4     1814.25     1895.78     38.19 o 
   4  17   4      757.31      790.48     20.22 o 
   5  17   4      109.89      134.27     12.48 o 
   6  17   4      251.31      295.54     15.74 o 
   7  17   4      280.53      310.03     12.29 o 
  -6  18   4     1733.95     1680.79     43.28 o 
  -5  18   4       22.04       18.74      7.32 o 
  -4  18   4      709.90      737.80     15.21 o 
  -3  18   4      316.18      274.42      9.52 o 
  -2  18   4      771.91      676.39     17.86 o 
  -1  18   4      135.99      133.97     12.33 o 
   0  18   4      274.02      345.08     15.70 o 
   1  18   4      250.21      260.88     15.32 o 
   2  18   4     1069.57     1174.21     31.18 o 
   3  18   4      423.83      482.99     18.21 o 
   4  18   4      146.48      146.33     11.61 o 
   5  18   4      175.05      210.36     12.90 o 
   6  18   4      672.80      644.30     23.14 o 
  -6  19   4      111.03      123.00      6.90 o 
  -5  19   4     5558.82     6272.92    138.67 o 
  -4  19   4      132.72      123.72      8.00 o 
  -3  19   4       31.44       28.18      5.58 o 
  -2  19   4        5.34       -3.22     10.39 o 
  -1  19   4     3059.06     3219.20     65.24 o 
   0  19   4       62.17       84.62     12.63 o 
   1  19   4       24.25       65.85     14.15 o 
   2  19   4       85.24      141.59     15.66 o 
   3  19   4     3825.83     4116.83     96.15 o 
   4  19   4     1853.25     2067.86     43.77 o 
   5  19   4      263.15      311.66     10.54 o 
   6  19   4      848.10     1066.26     30.95 o 
  -5  20   4        9.24       21.51      5.46 o 
  -4  20   4     3836.33     4352.79     98.20 o 
  -3  20   4      165.76      116.59      5.58 o 
  -2  20   4     3055.17     3715.88     62.92 o 
  -1  20   4       42.63       50.18     11.76 o 
   0  20   4       88.92      110.56     12.86 o 
   1  20   4      160.43      186.19     15.63 o 
   2  20   4     3824.84     4292.41    104.31 o 
   3  20   4      759.75      890.35     24.92 o 
   4  20   4     1433.97     1650.87     36.87 o 
   5  20   4      333.27      324.48     13.69 o 
  -3  21   4        3.62        9.98      7.66 o 
  -2  21   4        2.90        1.25      8.88 o 
  -1  21   4      634.90      737.65     21.85 o 
   0  21   4        7.71        4.82     15.59 o 
   1  21   4      539.71      657.09     20.25 o 
   2  21   4       29.93       49.91     13.12 o 
   3  21   4       77.36       90.46     14.53 o 
  -1  22   4       33.95       43.62     10.05 o 
   0  22   4       76.35       70.47     12.02 o 
   1  22   4      148.37      139.96     11.42 o 
  -9   1   5     4919.22     4551.20    103.55 o 
  -8   1   5      236.19      243.58     15.82 o 
  -7   1   5      247.87      219.34     14.87 o 
  -6   1   5      716.60      776.26     16.08 o 
  -5   1   5     6466.98     7301.29    101.12 o 
  -4   1   5        7.61       13.96      5.92 o 
  -3   1   5     1306.75     1282.04     19.15 o 
  -2   1   5      219.31      216.31      6.33 o 
  -1   1   5     6602.79     6864.95     80.26 o 
   0   1   5      119.70      121.34      3.79 o 
   1   1   5     2422.00     2329.31     27.01 o 
   2   1   5      338.44      317.85      6.41 o 
   3   1   5     3618.98     3307.61     38.16 o 
   4   1   5      178.06      160.86      5.73 o 
   5   1   5     4589.21     4068.97     57.77 o 
   6   1   5     1022.52      955.28     17.26 o 
   7   1   5     1199.79     1075.63     18.13 o 
   8   1   5       47.03       27.38      6.60 o 
   9   1   5      349.82      344.40     10.70 o 
  10   1   5     2841.38     3168.15     50.56 o 
 -10   2   5     2534.02     2436.68     83.86 o 
  -9   2   5     1129.53     1043.66     31.06 o 
  -8   2   5     2364.10     2604.79     64.10 o 
  -7   2   5       18.66       28.79      8.99 o 
  -6   2   5     2195.31     2346.30     38.80 o 
  -5   2   5       30.03       28.26      6.45 o 
  -4   2   5     2439.61     2556.01     37.63 o 
  -3   2   5      213.03      237.10      6.68 o 
  -2   2   5    21619.28    23143.05    287.69 o 
  -1   2   5      278.72      317.88      5.65 o 
   0   2   5      538.75      575.58      8.08 o 
   1   2   5      192.40      199.05      5.50 o 
   2   2   5     2347.15     2070.29     24.43 o 
   3   2   5     1667.28     1556.95     18.96 o 
   4   2   5     4113.61     3594.93     40.70 o 
   5   2   5      911.07      873.96     15.93 o 
   6   2   5      725.96      670.40     14.34 o 
   7   2   5     1167.18     1138.18     21.24 o 
   8   2   5       37.65       47.03      7.74 o 
   9   2   5     2306.68     2282.54     40.05 o 
  10   2   5     2916.66     3094.68     57.35 o 
 -10   3   5      329.16      286.48     27.57 o 
  -9   3   5     4140.24     3305.19    107.98 o 
  -8   3   5        7.03       -6.07      6.07 o 
  -7   3   5     2030.50     1973.45     39.79 o 
  -6   3   5      357.71      395.83     13.39 o 
  -5   3   5     1626.78     1823.56     30.91 o 
  -4   3   5      152.10      170.53      8.57 o 
  -3   3   5       41.97       50.41      5.20 o 
  -2   3   5       54.02       66.41      5.01 o 
  -1   3   5     4659.22     5180.37     53.86 o 
   0   3   5      213.24      190.63      4.74 o 
   1   3   5      557.64      497.90     10.17 o 
   2   3   5      210.21      188.47      5.50 o 
   3   3   5      554.97      531.12      9.41 o 
   4   3   5     1108.90      982.82     14.68 o 
   5   3   5      390.86      348.08      8.04 o 
   6   3   5     1159.23     1106.43     18.96 o 
   7   3   5      410.16      392.00     11.00 o 
   8   3   5        0.53        8.46      6.87 o 
   9   3   5      202.19      162.64      7.47 o 
  10   3   5     3273.04     3565.38     65.62 o 
 -10   4   5       60.16       18.70     17.86 o 
  -9   4   5      387.77      394.58     26.10 o 
  -8   4   5      770.75      834.93     21.09 o 
  -7   4   5        7.87       25.26      8.88 o 
  -6   4   5      935.47     1002.73     22.68 o 
  -5   4   5     1344.47     1421.02     25.18 o 
  -4   4   5      172.78      190.52      9.22 o 
  -3   4   5      389.30      408.00     10.20 o 
  -2   4   5     4438.63     4675.04     55.49 o 
  -1   4   5        6.55       14.34      3.64 o 
   0   4   5      192.15      227.01      5.92 o 
   1   4   5       73.85       67.21      4.74 o 
   2   4   5      186.54      168.06      6.03 o 
   3   4   5       32.84       36.41      4.48 o 
   4   4   5      547.20      542.96      9.22 o 
   5   4   5       65.16       65.77      6.22 o 
   6   4   5        4.12       -4.74      4.74 o 
   7   4   5      150.18      151.45      8.50 o 
   8   4   5      102.24       82.19      7.51 o 
   9   4   5       62.46       70.51      6.37 o 
  10   4   5       39.93       45.36      7.62 o 
 -10   5   5      912.12      938.97     49.08 o 
  -9   5   5     4425.36     4098.32     92.74 o 
  -8   5   5      105.03       86.78     10.20 o 
  -7   5   5      560.15      524.03     18.59 o 
  -6   5   5       56.42       65.28      9.71 o 
  -5   5   5     2664.68     2857.13     46.39 o 
  -4   5   5       65.58       79.50      7.78 o 
  -3   5   5     2002.40     2163.25     37.32 o 
  -2   5   5      301.81      280.49      6.87 o 
  -1   5   5    12747.86    12286.93    188.55 o 
   0   5   5      834.22      843.09     12.67 o 
   1   5   5      186.46      192.04      7.17 o 
   2   5   5     1087.88     1074.61     15.17 o 
   3   5   5     1019.16      905.94     13.54 o 
   4   5   5      109.84      102.18      5.42 o 
   5   5   5     1455.83     1269.87     18.89 o 
   6   5   5      695.01      681.55     13.77 o 
   7   5   5     1040.29     1054.39     18.96 o 
   8   5   5      203.62      199.89      8.23 o 
   9   5   5      249.14      271.50     11.30 o 
  10   5   5     2693.44     3097.87     73.62 o 
 -10   6   5     2860.48     2806.64     63.57 o 
  -9   6   5      528.34      518.30     19.27 o 
  -8   6   5     2629.62     2782.98     66.45 o 
  -7   6   5      500.56      533.97     21.81 o 
  -6   6   5      370.54      368.29     17.11 o 
  -5   6   5       19.04       25.30      8.34 o 
  -4   6   5     1655.33     1705.03     29.62 o 
  -3   6   5       78.93       72.37      6.26 o 
  -2   6   5    12436.52    11865.23    149.18 o 
  -1   6   5     2417.74     2319.98     31.29 o 
   0   6   5     1521.53     1555.32     22.45 o 
   1   6   5     2812.43     2638.28     32.81 o 
   2   6   5     7280.20     6948.09     88.64 o 
   3   6   5      312.74      328.43      7.78 o 
   4   6   5      236.34      201.44      6.41 o 
   5   6   5      772.09      763.97     15.13 o 
   6   6   5     1718.61     1639.64     26.63 o 
   7   6   5     1854.90     1774.29     28.37 o 
   8   6   5      612.72      512.65     11.80 o 
   9   6   5     1090.77     1211.00     29.21 o 
  10   6   5     1522.10     1725.55     43.88 o 
 -10   7   5       13.14       12.06      9.44 o 
  -9   7   5      659.79      687.01     22.38 o 
  -8   7   5      808.21      795.00     24.24 o 
  -7   7   5     1576.41     1705.22     43.73 o 
  -6   7   5       18.66       17.90      7.97 o 
  -5   7   5    10119.37    11104.83    197.72 o 
  -4   7   5        9.24       20.86      6.87 o 
  -3   7   5     2012.80     2028.11     31.25 o 
  -2   7   5       44.89       48.36      5.16 o 
  -1   7   5     5865.71     5490.51     86.44 o 
   0   7   5        0.46       -3.34      3.53 o 
   1   7   5     3916.46     3904.24     51.39 o 
   2   7   5      416.92      407.78      9.03 o 
   3   7   5       70.23       72.75      6.18 o 
   4   7   5      138.24      140.79      6.71 o 
   5   7   5      949.98      888.57     17.75 o 
   6   7   5       56.83       51.55      6.75 o 
   7   7   5       28.57       22.04      6.90 o 
   8   7   5      286.35      265.12     13.43 o 
   9   7   5       20.90       -6.79      8.88 o 
  10   7   5     1997.86     2245.94     53.86 o 
  -9   8   5        4.41      -10.73     10.73 o 
  -8   8   5      128.96      137.46     12.97 o 
  -7   8   5       23.64       21.62     13.09 o 
  -6   8   5      216.12      247.60     11.38 o 
  -5   8   5      161.33      160.59      9.44 o 
  -4   8   5      466.10      428.33     10.58 o 
  -3   8   5      757.09      733.47     14.15 o 
  -2   8   5       30.08       34.33      5.23 o 
  -1   8   5        4.05        4.32      6.56 o 
   0   8   5        5.88       18.40      6.11 o 
   1   8   5      133.34      120.12      5.99 o 
   2   8   5      622.93      616.84     14.30 o 
   3   8   5     1708.18     1579.94     23.29 o 
   4   8   5      524.13      455.87     11.34 o 
   5   8   5       24.11       26.89      6.33 o 
   6   8   5     1868.48     1704.50     26.93 o 
   7   8   5      335.01      300.63     12.36 o 
   8   8   5       23.13       46.24      9.44 o 
   9   8   5      145.96      173.56     11.23 o 
  -9   9   5     7853.13     7809.69    172.84 o 
  -8   9   5     1138.46     1174.29     31.67 o 
  -7   9   5     1381.27     1433.04     37.25 o 
  -6   9   5        6.94       -6.45      6.71 o 
  -5   9   5      376.46      492.28     16.73 o 
  -4   9   5       18.91       23.06      6.68 o 
  -3   9   5     1246.74     1249.05     23.44 o 
  -2   9   5      372.41      341.55      8.57 o 
  -1   9   5     5940.35     5621.26     89.06 o 
   0   9   5      164.09      134.50      7.81 o 
   1   9   5      153.57      147.24      6.52 o 
   2   9   5      866.99      905.45     19.46 o 
   3   9   5     4024.50     3545.62     57.61 o 
   4   9   5       29.13       30.00      6.11 o 
   5   9   5      896.59      776.26     17.33 o 
   6   9   5     2090.19     1696.69     33.98 o 
   7   9   5       73.19       85.87     13.09 o 
   8   9   5      159.59      142.31      9.98 o 
   9   9   5       41.54       58.41     10.35 o 
  -9  10   5      780.32      874.87     25.72 o 
  -8  10   5     4375.48     4366.29     99.56 o 
  -7  10   5      199.39      199.92     16.42 o 
  -6  10   5     2536.68     2816.20     66.94 o 
  -5  10   5     1285.45     1294.30     27.76 o 
  -4  10   5     3724.49     3696.05     60.91 o 
  -3  10   5       96.12       79.31      7.05 o 
  -2  10   5    19349.20    18255.96    277.94 o 
  -1  10   5      623.63      592.23     13.69 o 
   0  10   5      448.48      417.52     11.42 o 
   1  10   5       16.47       15.29      6.26 o 
   2  10   5     4455.06     4149.91     76.31 o 
   3  10   5     1263.90     1111.21     19.61 o 
   4  10   5       81.37       77.60      6.90 o 
   5  10   5      508.03      474.23     15.70 o 
   6  10   5     2330.89     2204.63     43.81 o 
   7  10   5     1856.92     1890.31     33.57 o 
   8  10   5       81.55       87.01     10.66 o 
   9  10   5     1028.64     1163.67     26.25 o 
  -9  11   5     1004.32     1064.07     29.70 o 
  -8  11   5       81.43       75.52     10.47 o 
  -7  11   5        4.11        7.02     12.82 o 
  -6  11   5      110.09      107.91      8.50 o 
  -5  11   5      658.91      605.46     16.61 o 
  -4  11   5       52.95       48.25      7.02 o 
  -3  11   5       26.28       24.73      7.28 o 
  -2  11   5      267.07      216.23      9.75 o 
  -1  11   5      976.55      884.85     17.30 o 
   0  11   5      279.22      247.94     10.43 o 
   1  11   5     1025.17      961.09     21.43 o 
   2  11   5       45.82       27.01      7.09 o 
   3  11   5      299.03      260.61      9.71 o 
   4  11   5       13.12       11.38      6.68 o 
   5  11   5       18.57       33.98      9.75 o 
   6  11   5      282.65      296.53     14.83 o 
   7  11   5     1491.71     1515.80     33.04 o 
   8  11   5       33.49       38.46      9.07 o 
   9  11   5      537.03      587.75     15.59 o 
  -8  12   5      398.88      372.92     15.59 o 
  -7  12   5       12.08       14.45      7.51 o 
  -6  12   5     1895.07     1962.04     38.61 o 
  -5  12   5      113.61      112.50      9.18 o 
  -4  12   5     1081.53     1138.18     26.82 o 
  -3  12   5       67.55       68.69      7.62 o 
  -2  12   5      339.99      363.40     11.83 o 
  -1  12   5      431.21      388.58     12.25 o 
   0  12   5      150.16      166.13      8.27 o 
   1  12   5       24.19       34.55      8.08 o 
   2  12   5     2798.85     3051.71     51.36 o 
   3  12   5      484.51      431.41     11.91 o 
   4  12   5      215.17      321.72     15.63 o 
   5  12   5      234.37      253.14     12.93 o 
   6  12   5      354.80      359.49     17.33 o 
   7  12   5      138.27      167.23     11.80 o 
   8  12   5      154.71      183.58     10.70 o 
  -8  13   5      207.53      222.87     13.73 o 
  -7  13   5       56.03       54.85      6.03 o 
  -6  13   5      220.88      220.10      9.79 o 
  -5  13   5     1763.13     1966.59     41.12 o 
  -4  13   5       58.16       63.49      6.94 o 
  -3  13   5      843.71      862.89     19.57 o 
  -2  13   5       84.91      108.17     10.01 o 
  -1  13   5     5332.14     5119.30     94.94 o 
   0  13   5      102.20       95.92      7.97 o 
   1  13   5     1637.23     1531.73     28.33 o 
   2  13   5     1696.18     1527.98     32.28 o 
   3  13   5     5285.91     5628.54    101.65 o 
   4  13   5      194.03      201.90     12.25 o 
   5  13   5      440.54      457.81     20.22 o 
   6  13   5     1453.23     1367.04     40.70 o 
   7  13   5      821.24     1011.87     26.51 o 
   8  13   5      128.56      106.47      8.72 o 
  -7  14   5      162.74      153.31      7.55 o 
  -6  14   5     3709.70     4376.46     81.78 o 
  -5  14   5      200.73      160.74      9.14 o 
  -4  14   5      386.58      362.19     12.02 o 
  -3  14   5      183.01      167.99      8.00 o 
  -2  14   5     5322.10     4920.48     83.52 o 
  -1  14   5      349.84      362.38     12.97 o 
   0  14   5       38.77       43.16      7.24 o 
   1  14   5      389.48      381.61     10.70 o 
   2  14   5      482.25      472.98     16.27 o 
   3  14   5      402.80      415.63     14.91 o 
   4  14   5     1222.24     1266.57     41.27 o 
   5  14   5      416.10      489.86     13.81 o 
   6  14   5     2316.72     2884.17     48.28 o 
   7  14   5      832.73      999.62     24.35 o 
  -7  15   5        3.08        9.14      5.88 o 
  -6  15   5        5.12       21.81      6.79 o 
  -5  15   5      954.62     1080.91     24.73 o 
  -4  15   5      159.42      176.79      8.15 o 
  -3  15   5       20.87       36.41      6.60 o 
  -2  15   5       89.01       79.35      8.15 o 
  -1  15   5       81.37      112.27      9.14 o 
   0  15   5      101.91       95.88      7.97 o 
   1  15   5       39.24       41.91      6.56 o 
   2  15   5      121.61      137.38     11.38 o 
   3  15   5      100.93      111.70     11.64 o 
   4  15   5      219.43      216.69     17.41 o 
   5  15   5      827.09      911.32     23.93 o 
   6  15   5      261.86      262.47      9.14 o 
   7  15   5      269.78      286.74     11.00 o 
  -6  16   5      897.91     1038.92     23.86 o 
  -5  16   5      318.52      344.59     14.56 o 
  -4  16   5      541.31      533.51     12.10 o 
  -3  16   5      370.02      409.10     15.44 o 
  -2  16   5     4478.75     4587.31     90.31 o 
  -1  16   5      109.68       94.33      9.82 o 
   0  16   5       85.46       97.78      7.55 o 
   1  16   5      106.73      101.42     15.40 o 
   2  16   5      150.29      163.66     12.44 o 
   3  16   5       25.97       12.86     13.50 o 
   4  16   5       96.84      106.85     12.21 o 
   5  16   5      167.64      200.95     15.06 o 
   6  16   5      468.58      578.27     22.53 o 
  -5  17   5     1739.92     1837.63     42.82 o 
  -4  17   5      386.88      328.66      9.56 o 
  -3  17   5      846.28     1059.25     24.77 o 
  -2  17   5      608.86      534.84     14.53 o 
  -1  17   5     2752.88     2969.82     59.47 o 
   0  17   5       80.89       92.55      7.51 o 
   1  17   5      132.20      210.81     14.87 o 
   2  17   5     2364.92     3052.99     75.40 o 
   3  17   5     4904.19     4577.44     84.47 o 
   4  17   5        4.80      -12.21     12.21 o 
   5  17   5      346.49      383.01     14.19 o 
  -5  18   5      283.36      285.83     10.81 o 
  -4  18   5     1960.07     2220.37     54.09 o 
  -3  18   5      165.22      168.10      7.55 o 
  -2  18   5     4306.33     4790.53     90.76 o 
  -1  18   5      365.75      483.22     16.35 o 
   0  18   5      519.97      649.84     21.81 o 
   1  18   5      819.56      965.45     23.55 o 
   2  18   5     6005.48     7600.59    144.78 o 
   3  18   5      257.22      164.35     15.63 o 
   4  18   5      899.01      940.95     28.03 o 
  -3  19   5      181.56      167.53      7.24 o 
  -2  19   5      139.82      150.09     12.36 o 
  -1  19   5      244.32      269.30     15.78 o 
   0  19   5      102.04      143.79     14.72 o 
   1  19   5     1109.55     1361.81     40.51 o 
   2  19   5      213.77      250.52     14.98 o 
   3  19   5      156.68      175.38     11.04 o 
  -1  20   5      425.19      532.45     14.87 o 
   0  20   5      426.13      587.33     17.94 o 
   1  20   5        6.65        6.49     10.28 o 
  -9   0   6      584.58      605.46     26.59 o 
  -8   0   6     3245.87     3368.22    109.96 o 
  -7   0   6     1245.21     1233.19     45.25 o 
  -6   0   6     6030.98     6460.21    141.29 o 
  -5   0   6      992.06     1053.37     23.86 o 
  -4   0   6      778.40      933.55     21.24 o 
  -3   0   6        3.61        1.10      6.64 o 
  -2   0   6     7522.72     7055.85    126.15 o 
  -1   0   6      759.65      798.98     23.48 o 
   1   0   6      452.89      473.20     13.88 o 
   2   0   6     3520.61     3162.91     60.16 o 
   3   0   6      199.26      163.89      8.34 o 
   4   0   6      220.23      205.42      9.52 o 
   5   0   6     1482.47     1419.99     31.25 o 
   6   0   6     1387.36     1177.81     32.77 o 
   7   0   6      726.92      765.83     21.85 o 
   8   0   6      105.08       96.68     10.13 o 
   9   0   6     1261.21     1372.13     36.18 o 
  -9   1   6     5506.77     5224.02    114.43 o 
  -8   1   6      424.56      475.71     17.33 o 
  -7   1   6     1136.54     1030.61     28.41 o 
  -6   1   6      180.69      164.95     13.54 o 
  -5   1   6      812.80      911.67     16.12 o 
  -4   1   6      124.61      125.05      6.26 o 
  -3   1   6     4886.34     4933.45     63.30 o 
  -2   1   6       68.45       69.03      5.39 o 
  -1   1   6     5625.15     5728.33     91.22 o 
   0   1   6      805.23      790.10     15.66 o 
   1   1   6      174.64      188.55      7.32 o 
   2   1   6       57.72       63.65      6.07 o 
   3   1   6       66.54       55.00      5.54 o 
   4   1   6      778.81      656.17     11.53 o 
   5   1   6     3027.98     2744.93     40.47 o 
   6   1   6     7441.96     6986.02    108.40 o 
   7   1   6       87.56      100.17      8.31 o 
   8   1   6      208.93      211.38      9.63 o 
   9   1   6       59.92       67.63      6.64 o 
  -9   2   6       51.20       35.27     10.24 o 
  -8   2   6       39.77       53.52     10.92 o 
  -7   2   6      307.08      290.08     14.53 o 
  -6   2   6      685.73      712.35     15.02 o 
  -5   2   6      823.60      933.59     16.31 o 
  -4   2   6       84.81       89.78      7.32 o 
  -3   2   6      248.62      248.32      8.04 o 
  -2   2   6      976.73     1079.81     19.12 o 
  -1   2   6      247.45      230.19      7.59 o 
   0   2   6       79.19       71.57      6.30 o 
   1   2   6        1.19       -3.64      3.64 o 
   2   2   6     1756.71     1470.70     23.63 o 
   3   2   6      321.61      284.89      7.55 o 
   4   2   6     1484.99     1329.95     19.53 o 
   5   2   6       68.88       56.32      6.87 o 
   6   2   6     2773.05     2310.34     36.11 o 
   7   2   6       60.14       56.36      7.21 o 
   8   2   6       48.63       25.72      7.21 o 
   9   2   6       45.99       49.19      5.80 o 
  -9   3   6     2455.52     2341.44     54.35 o 
  -8   3   6       44.95       49.69     12.74 o 
  -7   3   6       47.84       90.04      9.71 o 
  -6   3   6      693.84      695.20     15.17 o 
  -5   3   6     2566.43     2697.41     40.09 o 
  -4   3   6      138.67      137.80      8.12 o 
  -3   3   6     1859.49     2044.57     40.20 o 
  -2   3   6      974.33      969.09     17.64 o 
  -1   3   6     7763.84     7828.20     99.56 o 
   0   3   6       10.48        9.18      6.94 o 
   1   3   6     1037.28      991.89     16.39 o 
   2   3   6      949.07      849.73     13.24 o 
   3   3   6      656.18      605.80     11.04 o 
   4   3   6      925.73      828.60     14.53 o 
   5   3   6     6754.44     5724.88     81.02 o 
   6   3   6      812.69      774.63     14.72 o 
   7   3   6       26.00       17.71      7.32 o 
   8   3   6       45.97       38.73      7.40 o 
   9   3   6       32.57       44.64      5.99 o 
  -9   4   6     1107.43     1150.16     29.24 o 
  -8   4   6     2501.44     2567.84     49.31 o 
  -7   4   6      410.33      392.76     12.86 o 
  -6   4   6     3247.75     3588.97     58.07 o 
  -5   4   6      734.87      800.68     17.30 o 
  -4   4   6      656.16      632.51     14.00 o 
  -3   4   6       95.40       90.35      7.13 o 
  -2   4   6     9091.81     9349.01    128.73 o 
  -1   4   6      184.76      199.01      8.34 o 
   0   4   6      270.93      295.77      8.95 o 
   1   4   6      112.41      105.97      5.99 o 
   2   4   6     1121.13     1029.40     15.48 o 
   3   4   6     1102.33     1013.43     17.90 o 
   4   4   6     1304.80     1194.96     19.69 o 
   5   4   6     2960.63     2773.19     45.48 o 
   6   4   6     6758.30     5642.34     88.87 o 
   7   4   6     1170.11     1147.81     19.80 o 
   8   4   6       66.37       70.24      7.13 o 
   9   4   6     2246.19     2611.61     48.89 o 
  -9   5   6     1011.69      927.25     25.30 o 
  -8   5   6        1.71       -5.65      5.65 o 
  -7   5   6      779.18      732.03     19.00 o 
  -6   5   6      255.83      270.17      9.22 o 
  -5   5   6     1198.77     1275.90     23.82 o 
  -4   5   6       90.30      115.38      8.72 o 
  -3   5   6     5719.17     6135.23     95.85 o 
  -2   5   6     1539.13     1530.75     27.80 o 
  -1   5   6      474.62      512.99     11.68 o 
   0   5   6      158.03      146.48      7.09 o 
   1   5   6      364.70      349.74      8.76 o 
   2   5   6       49.56       43.16      6.37 o 
   3   5   6      367.28      356.76      9.33 o 
   4   5   6       15.10       21.85      6.75 o 
   5   5   6       59.61       53.97      7.62 o 
   6   5   6     1032.57      915.61     18.55 o 
   7   5   6      400.53      390.94     10.58 o 
   8   5   6       17.10       19.99      6.56 o 
   9   5   6      597.02      582.14     17.33 o 
  -8   6   6      268.38      252.95     10.62 o 
  -7   6   6        2.06       -6.41      6.41 o 
  -6   6   6      348.69      351.22     12.86 o 
  -5   6   6      679.46      828.07     25.03 o 
  -4   6   6      101.28      110.79      8.15 o 
  -3   6   6       58.91       45.06      6.41 o 
  -2   6   6      372.35      403.87     12.74 o 
  -1   6   6       26.51       27.88      7.43 o 
   0   6   6      125.77      163.55      7.21 o 
   1   6   6      241.62      243.69      8.99 o 
   2   6   6       23.09       27.20      6.87 o 
   3   6   6       28.56       22.83      7.13 o 
   4   6   6      179.51      163.66      7.32 o 
   5   6   6        3.05       16.54      7.21 o 
   6   6   6       85.02       83.79      7.62 o 
   7   6   6       24.21       26.21      6.37 o 
   8   6   6      377.39      299.72      8.12 o 
  -8   7   6       33.52       32.01      7.05 o 
  -7   7   6      622.51      587.79     17.71 o 
  -6   7   6      100.31      132.90      8.99 o 
  -5   7   6      760.74      854.47     20.71 o 
  -4   7   6      298.25      316.29     12.63 o 
  -3   7   6     2213.15     2240.82     44.26 o 
  -2   7   6     1356.44     1362.80     29.43 o 
  -1   7   6     3186.64     3020.60     49.61 o 
   0   7   6       73.54       88.60      7.81 o 
   1   7   6      132.66      139.31      7.59 o 
   2   7   6      302.77      327.03      9.37 o 
   3   7   6     1944.06     1910.15     29.28 o 
   4   7   6      114.82      105.48      7.47 o 
   5   7   6      421.09      412.97     11.19 o 
   6   7   6     2684.36     2833.99     66.34 o 
   7   7   6      954.61      990.25     24.09 o 
   8   7   6      113.69       96.49      5.08 o 
  -8   8   6     2219.45     2113.87     40.96 o 
  -7   8   6      536.52      520.27     13.81 o 
  -5   8   6      494.36      503.66     12.82 o 
  -4   8   6      519.47      520.92     14.91 o 
  -3   8   6      136.73      153.16      9.63 o 
  -2   8   6     8984.57     9051.30    161.65 o 
  -1   8   6      424.77      426.85     11.30 o 
   0   8   6       34.07       49.73      7.81 o 
   1   8   6     1095.91     1107.76     19.38 o 
   2   8   6     2994.94     2849.01     47.90 o 
   3   8   6      218.82      207.06      8.42 o 
   4   8   6       43.22       37.74      7.28 o 
   5   8   6     1747.92     1735.83     30.76 o 
   6   8   6     3599.70     3110.46     61.14 o 
   7   8   6      587.71      442.86     13.05 o 
   8   8   6      120.29      110.18      7.89 o 
  -8   9   6      697.58      669.72     16.08 o 
  -7   9   6       64.79       92.66      7.66 o 
  -6   9   6      135.31      149.93      9.79 o 
  -5   9   6     5980.48     5892.56    105.63 o 
  -4   9   6       17.89       22.87      7.36 o 
  -3   9   6     2190.74     2136.36     53.56 o 
  -2   9   6       35.49       34.86      7.74 o 
  -1   9   6      258.99      235.77     10.24 o 
   0   9   6       27.42       13.54      7.28 o 
   1   9   6     1466.25     1521.53     33.19 o 
   2   9   6      408.92      395.60     10.70 o 
   3   9   6      139.77      158.47      8.95 o 
   4   9   6       18.53       17.26      7.55 o 
   5   9   6      694.42      721.94     16.95 o 
   6   9   6      612.19      700.17     21.77 o 
   7   9   6      130.97      122.36     11.57 o 
   8   9   6      228.63      239.37      8.80 o 
  -7  10   6        7.90       17.94      5.08 o 
  -6  10   6     1648.28     1804.86     45.52 o 
  -5  10   6      155.79      143.87      7.51 o 
  -4  10   6       37.54       27.27      6.68 o 
  -3  10   6      133.45      152.17      9.90 o 
  -2  10   6     1335.83     1252.65     23.52 o 
  -1  10   6        5.65       -4.51      4.51 o 
   0  10   6       32.88       26.25      8.15 o 
   1  10   6       11.53       10.24      7.66 o 
   2  10   6       66.60       60.12      8.46 o 
   3  10   6      354.53      309.62     11.15 o 
   4  10   6      175.86      183.99      8.08 o 
   5  10   6      206.91      171.82      8.00 o 
   6  10   6      647.10      691.41     19.31 o 
   7  10   6      391.25      470.63     15.82 o 
  -7  11   6      243.79      219.53      7.97 o 
  -6  11   6       74.54       63.00      7.81 o 
  -5  11   6      692.68      614.00     17.98 o 
  -4  11   6       55.87       51.13      5.80 o 
  -3  11   6     1067.65     1039.07     22.95 o 
  -2  11   6      436.90      445.82     13.31 o 
  -1  11   6     4432.43     4265.06     68.61 o 
   0  11   6        3.78        3.75      7.66 o 
   1  11   6     1076.73      961.28     22.80 o 
   2  11   6       91.24       65.77      7.62 o 
   3  11   6     1412.20     1674.99     35.99 o 
   4  11   6        9.52       11.45      6.98 o 
   5  11   6     2621.46     2925.06     57.50 o 
   6  11   6     2658.38     3201.22     62.01 o 
   7  11   6      383.74      443.20     14.64 o 
  -6  12   6     4872.39     4540.54    101.23 o 
  -5  12   6      518.19      433.11     13.69 o 
  -4  12   6      913.02      852.84     23.02 o 
  -3  12   6        3.60        5.58      7.85 o 
  -2  12   6    10367.24    10152.73    180.54 o 
  -1  12   6      483.78      454.62     13.50 o 
   0  12   6       22.37       28.71      7.89 o 
   1  12   6       32.93       30.00      7.81 o 
   2  12   6      461.45      515.99     17.49 o 
   3  12   6      655.46      635.65     21.39 o 
   4  12   6        4.83       18.59      5.58 o 
   5  12   6     1104.90     1205.92     26.63 o 
   6  12   6     1735.08     1961.20     39.98 o 
  -6  13   6       16.03       16.04      7.02 o 
  -5  13   6      197.55      195.34      8.76 o 
  -4  13   6      112.48       94.82      8.50 o 
  -3  13   6       30.48       48.25      7.78 o 
  -2  13   6       26.48       25.72      7.81 o 
  -1  13   6      366.28      359.64     12.44 o 
   0  13   6       25.41       29.43      7.93 o 
   1  13   6       29.22       27.16      8.72 o 
   2  13   6       32.08       34.21      6.56 o 
   3  13   6      695.54      776.18     21.81 o 
   4  13   6      580.22      699.91     25.45 o 
   5  13   6       68.01       54.69      6.71 o 
   6  13   6      928.16      938.10     21.77 o 
  -5  14   6        3.88        7.40      4.93 o 
  -4  14   6      615.46      624.47     17.86 o 
  -3  14   6      132.21      160.78      9.03 o 
  -2  14   6     7009.29     7921.47    174.25 o 
  -1  14   6      151.64      138.29      8.76 o 
   0  14   6        5.34       15.55      7.05 o 
   1  14   6       80.97       80.64      7.81 o 
   2  14   6      340.62      344.51     16.61 o 
   3  14   6      238.59      269.18     12.90 o 
   4  14   6      480.05      472.52     16.95 o 
   5  14   6      162.43      168.78     14.03 o 
  -5  15   6     1681.56     1332.38     30.04 o 
  -4  15   6      318.00      289.13      8.80 o 
  -3  15   6      258.65      349.40     13.84 o 
  -2  15   6      364.47      454.58     15.55 o 
  -1  15   6     4659.63     5347.03    119.63 o 
   0  15   6      110.24      111.28      7.81 o 
   1  15   6     1012.41     1207.82     27.42 o 
   2  15   6     1572.71     2024.85     44.60 o 
   3  15   6     2029.53     1922.74     45.78 o 
   4  15   6      861.47      848.29     29.17 o 
   5  15   6     3169.79     3541.48     80.07 o 
  -4  16   6      187.43      188.85      6.71 o 
  -3  16   6       74.65       66.19      6.26 o 
  -2  16   6     3994.43     4719.38     87.01 o 
  -1  16   6      569.05      751.68     20.94 o 
   0  16   6      966.29     1419.80     40.96 o 
   1  16   6      293.40      357.98     14.79 o 
   2  16   6     1363.97     1646.96     35.46 o 
   3  16   6       48.94       42.97     10.51 o 
   4  16   6     1011.28     1119.97     33.68 o 
  -2  17   6      268.88      285.27     13.69 o 
  -1  17   6      395.77      474.87     15.85 o 
   0  17   6      203.31      230.08     14.15 o 
   1  17   6      388.74      416.77     16.39 o 
   2  17   6        6.94        2.12      7.55 o 
  -7   1   7     2172.38     1961.77     45.17 o 
  -6   1   7        0.22       -7.40      7.40 o 
  -5   1   7     2080.60     1767.20     34.40 o 
  -4   1   7      248.77      327.25     14.53 o 
  -3   1   7     2736.53     2971.90     55.60 o 
  -2   1   7      377.11      358.35     10.39 o 
  -1   1   7     1080.99     1207.74     23.97 o 
   0   1   7       18.02       14.60      6.98 o 
   1   1   7     1879.77     1827.54     32.66 o 
   2   1   7      180.96      209.82      7.89 o 
   3   1   7      103.37      101.69      7.40 o 
   4   1   7       91.74       77.64      6.33 o 
   5   1   7     1476.37     1247.83     21.39 o 
   6   1   7     1883.42     1628.34     25.94 o 
   7   1   7      538.13      441.34     10.17 o 
  -7   2   7      167.89      162.00      8.84 o 
  -6   2   7     8620.77     7834.16    120.35 o 
  -5   2   7        4.38       -1.86      4.40 o 
  -4   2   7      195.66      191.43      6.75 o 
  -3   2   7      471.14      458.15     12.33 o 
  -2   2   7     3355.54     3221.97     51.43 o 
  -1   2   7       84.17      102.98      7.47 o 
   0   2   7       11.85        7.62      8.04 o 
   1   2   7      244.15      278.48      9.22 o 
   2   2   7     1357.93     1326.95     25.34 o 
   3   2   7      316.55      287.39      8.91 o 
   4   2   7      133.44      112.42      7.02 o 
   5   2   7     2541.28     2240.36     37.32 o 
   6   2   7     5470.39     4527.60     71.31 o 
   7   2   7      214.93      178.08      6.68 o 
  -7   3   7     3258.34     2949.75     68.01 o 
  -6   3   7       34.76       29.70      5.92 o 
  -5   3   7      362.51      348.46      8.91 o 
  -4   3   7      750.86      727.71     21.92 o 
  -3   3   7      309.67      255.64      9.10 o 
  -2   3   7       40.64       29.74      7.40 o 
  -1   3   7      718.64      719.59     14.03 o 
   0   3   7       82.59       75.59      8.04 o 
   1   3   7      915.75      834.86     17.37 o 
   2   3   7      969.18      819.12     17.98 o 
   3   3   7      790.06      760.18     15.29 o 
   4   3   7        7.03        3.49      6.45 o 
   5   3   7       56.98       89.29      7.55 o 
   6   3   7     2501.74     2123.88     36.15 o 
   7   3   7       76.56       74.23      5.88 o 
  -7   4   7      169.28      139.28      5.92 o 
  -6   4   7       45.20       33.83      5.95 o 
  -5   4   7        0.92       -4.82      4.82 o 
  -4   4   7      261.36      237.59      8.69 o 
  -3   4   7      565.46      625.60     18.13 o 
  -2   4   7     1223.95     1277.87     27.20 o 
  -1   4   7       35.37       15.59      8.76 o 
   0   4   7      492.22      538.06     12.52 o 
   1   4   7       26.42       21.51      7.59 o 
   2   4   7      392.52      374.10     11.00 o 
   3   4   7        7.15       13.12      6.41 o 
   4   4   7       84.19       65.35      6.71 o 
   5   4   7      313.28      259.32     10.32 o 
   6   4   7       47.05       55.53      6.60 o 
   7   4   7        3.79        3.11      4.21 o 
  -7   5   7     1319.06     1082.95     20.79 o 
  -6   5   7       23.32       25.83      5.27 o 
  -5   5   7      725.63      573.00     16.73 o 
  -4   5   7      203.84      202.47      8.84 o 
  -3   5   7      665.85      686.75     18.36 o 
  -2   5   7      432.18      411.99     13.39 o 
  -1   5   7     3843.46     3756.05     60.76 o 
   0   5   7        1.82       -5.39      5.39 o 
   1   5   7     1815.66     1856.56     32.81 o 
   2   5   7     1853.41     1651.66     33.11 o 
   3   5   7      486.15      526.12     11.95 o 
   4   5   7      634.74      590.71     14.07 o 
   5   5   7     1410.43     1360.18     22.04 o 
   6   5   7     1777.86     1794.96     30.08 o 
   7   5   7       71.00       65.77      4.93 o 
  -6   6   7     2782.57     2581.99     49.23 o 
  -5   6   7      731.02      689.10     15.63 o 
  -4   6   7      263.14      274.99     10.92 o 
  -3   6   7      151.78      157.48      7.24 o 
  -2   6   7     5554.80     5645.42    104.46 o 
  -1   6   7      971.19      961.58     20.33 o 
   0   6   7     1126.66     1142.62     22.19 o 
   1   6   7      525.92      495.39     11.95 o 
   2   6   7     2557.16     2239.11     43.96 o 
   3   6   7       71.17       73.39      7.17 o 
   4   6   7     1862.71     1625.72     28.18 o 
   5   6   7     4289.76     4258.50     60.23 o 
   6   6   7     2975.36     2560.37     48.74 o 
  -6   7   7      951.04      842.86     17.64 o 
  -5   7   7      142.56      147.32      6.56 o 
  -4   7   7      169.98      144.09      7.13 o 
  -3   7   7     2685.32     3199.10     75.44 o 
  -2   7   7      513.12      525.74     16.04 o 
  -1   7   7      322.13      292.59     11.87 o 
   0   7   7      120.34      106.54      9.37 o 
   1   7   7      102.80       93.99      6.52 o 
   2   7   7     1108.57     1332.41     31.33 o 
   3   7   7      267.90      268.46      8.69 o 
   4   7   7     1044.05     1008.99     20.03 o 
   5   7   7      929.96      936.28     18.96 o 
   6   7   7      535.16      511.70     11.99 o 
  -6   8   7      625.39      503.13     11.83 o 
  -5   8   7       11.09        8.42      5.08 o 
  -4   8   7      680.28      844.83     25.72 o 
  -3   8   7        0.43        8.00      8.12 o 
  -2   8   7      266.79      283.79     12.44 o 
  -1   8   7      543.55      525.21     14.34 o 
   0   8   7        4.61       -4.82      4.82 o 
   1   8   7        3.33       -4.40      4.40 o 
   2   8   7      172.50      123.04      8.27 o 
   3   8   7       11.26       12.48      6.52 o 
   4   8   7        1.98       -0.08      3.79 o 
   5   8   7      123.01       99.56      6.64 o 
   6   8   7      122.60      120.88      7.09 o 
  -5   9   7      962.87     1115.50     29.81 o 
  -4   9   7      476.64      608.42     21.05 o 
  -3   9   7      279.14      382.06     19.46 o 
  -2   9   7       28.53       30.87     10.28 o 
  -1   9   7     2156.02     2471.20     49.80 o 
   0   9   7       22.94       30.68      7.09 o 
   1   9   7     1681.39     1485.76     32.28 o 
   2   9   7      205.12      210.24      8.69 o 
   3   9   7      698.16      682.46     14.79 o 
   4   9   7       30.37       19.00      7.17 o 
   5   9   7     1894.68     1926.73     33.68 o 
  -5  10   7        0.37       11.49      5.35 o 
  -4  10   7     1354.90     1610.25     39.41 o 
  -3  10   7        9.79       17.56      8.50 o 
  -2  10   7     4365.46     5288.88    119.70 o 
  -1  10   7      451.81      393.29     13.35 o 
   0  10   7      121.12      123.54      8.19 o 
   1  10   7      623.04      541.40     15.74 o 
   2  10   7     1806.78     1676.01     33.72 o 
   3  10   7      329.80      289.63      8.61 o 
   4  10   7      610.59      618.06     17.03 o 
   5  10   7     2555.60     2718.46     50.67 o 
  -4  11   7      250.90      298.92     13.65 o 
  -3  11   7      756.20      900.74     25.91 o 
  -2  11   7       24.42       40.09     10.01 o 
  -1  11   7     1250.30      988.70     18.36 o 
   0  11   7        2.87        9.18      6.75 o 
   1  11   7       38.51       28.14      6.79 o 
   2  11   7       19.11       21.20      6.33 o 
   3  11   7       14.25       13.69      6.79 o 
   4  11   7       80.80       80.11      5.12 o 
  -4  12   7       26.37       29.09      6.14 o 
  -3  12   7        1.79       12.10      6.56 o 
  -2  12   7     2576.69     3171.30     77.49 o 
  -1  12   7       15.56       22.99      8.34 o 
   0  12   7      262.91      252.19      8.57 o 
   1  12   7       51.16       42.71      6.56 o 
   2  12   7      281.64      344.25     10.58 o 
   3  12   7       34.61       25.98      5.01 o 
   4  12   7      336.67      343.11     21.24 o 
  -3  13   7      829.15     1016.58     28.11 o 
  -2  13   7      308.85      456.78     20.94 o 
  -1  13   7     2036.35     2467.86     60.46 o 
   0  13   7       19.43       40.36      6.11 o 
   1  13   7     2426.94     1950.74     45.59 o 
   2  13   7      254.96      293.50     10.70 o 
   3  13   7       47.31       55.83      5.73 o 
  -1  14   7      161.71      142.77      7.51 o 
   0  14   7      146.99      162.49     10.89 o 
   1  14   7       72.46       75.90      5.54 o 
  -4   0   8      735.19      754.41     29.62 o 
  -3   0   8      141.36      130.02      9.25 o 
  -1   0   8       30.75       25.60     10.13 o 
   0   0   8       48.58       65.35     10.54 o 
   3   0   8       70.61       43.35      8.88 o 
   4   0   8     2857.09     2357.60     75.40 o 
  -4   1   8        3.43       10.96      5.35 o 
  -3   1   8      560.70      555.36     14.30 o 
  -2   1   8       61.37       76.62      7.78 o 
  -1   1   8      237.09      242.25      9.10 o 
   0   1   8       11.61       12.59      6.75 o 
   1   1   8     2479.51     3068.09     70.02 o 
   2   1   8     1020.95      967.23     21.85 o 
   3   1   8       42.58       55.72      6.56 o 
   4   1   8      602.06      525.62     13.20 o 
  -4   2   8        1.23       -4.10      4.10 o 
  -3   2   8      855.68      964.96     27.01 o 
  -2   2   8       61.80       60.88      6.49 o 
  -1   2   8      386.96      378.04     11.34 o 
   0   2   8      102.10      102.14      7.09 o 
   1   2   8      402.97      382.25     10.28 o 
   2   2   8      138.91      137.87      7.74 o 
   3   2   8       29.35       32.24      6.45 o 
   4   2   8      194.25      190.82      8.69 o 
  -4   3   8      267.41      243.05      9.07 o 
  -3   3   8      490.38      529.34     14.07 o 
  -2   3   8      314.45      333.25     11.30 o 
  -1   3   8      871.45      874.65     19.99 o 
   0   3   8       74.73       75.86      7.55 o 
   1   3   8     5265.88     4922.52     88.34 o 
   2   3   8      953.62      933.13     20.41 o 
   3   3   8       10.87       15.78      6.03 o 
   4   3   8      368.34      348.72     10.89 o 
  -3   4   8      899.14     1045.02     28.07 o 
  -2   4   8     4486.22     5118.31    112.88 o 
  -1   4   8      350.40      340.07     12.18 o 
   0   4   8      209.65      202.62      8.38 o 
   1   4   8     1365.65     1367.54     28.03 o 
   2   4   8     1027.86     1035.92     22.83 o 
   3   4   8       35.48       36.49      5.27 o 
  -3   5   8       96.98      115.04      8.34 o 
  -2   5   8       18.05       26.10      7.55 o 
  -1   5   8       23.92       26.06      7.55 o 
   0   5   8      430.07      538.86     21.16 o 
   1   5   8      458.45      511.93     11.83 o 
   2   5   8      254.61      263.42      7.62 o 
   3   5   8      272.55      257.92      6.87 o 
  -3   6   8      170.70      185.74      8.08 o 
  -2   6   8      137.44      201.02     13.20 o 
  -1   6   8        8.23       16.23     10.05 o 
   0   6   8       36.07       67.21      8.15 o 
   1   6   8       10.16       17.11      5.84 o 
   2   6   8       45.12       40.58      5.77 o 
   3   6   8       53.08       54.01      6.30 o 
  -2   7   8       45.09       41.19      7.62 o 
  -1   7   8      539.13      566.17     14.72 o 
   0   7   8      387.79      493.53     18.93 o 
   1   7   8     2422.71     2337.20     53.44 o 
   2   7   8     1253.09     1612.18     41.72 o 
  -1   8   8      157.01      160.36      9.94 o 
   0   8   8      887.82     1241.27     33.30 o 
   1   8   8     1162.30     1601.52     41.53 o 
                                                 
